# Supplementary material for: Stress-testing the EU energy system: Modeling resilience without Russian gas
Source: iScience. 2026 Jun 1;29(6):115866. doi: 10.1016/j.isci.2026.115866 (PMC13253129; doi:10.1016/j.isci.2026.115866)
Supplement: Data S1. Supplemental model outputs [file mmc2.xlsx]

## Sheet: Gas Demand
Year	Scenario	Sector	AT	BE	BG	CZ	DE	DK	EE	ES	FI	FR	GR	HR	HU	IT	LT	LU	LV	NL	PL	PT	RO	SE	SEM	SI	SK
2027	RU All / Normal	COM	0.793765	1.83384	0.11311	1.24623	9.19092	0.245025	0.0567407	1.59796	0.037903	6.62864	0.258945	0.175476	1.39372	7.93854	0.093953	0.151727	0.0852572	3.13564	1.548	0.223618	0.802905	0.109889	0.580191	0.0244402	0.632508
2027	RU All / Normal	IND	2.37944	3.74958	1.7437	2.4224	17.5153	0.569499	0.146007	9.23775	0.798198	8.95143	0.752753	0.536977	1.5341	9.69969	0.665672	0.232346	0.139802	5.41519	6.47324	2.2253	2.41409	0.595464	1.45432	0.556737	1.08098
2027	RU All / Normal	PWR	2.05916	11.1774	0.466174	2.23805	13.5857			6.35762	0.017168	8.39753	8.29167	0.19646	2.83271	34.2002	0.101475		1.49443	16.0641	6.79372	4.09233	1.65562	0.0673745	1.24966		1.04317
2027	RU All / Normal	RES	1.81961	3.94109	0.11326	1.99452	22.7723	0.663027	0.0687129	3.17585	0.0296873	13.7544	0.581637	0.54319	3.50997	19.1711	0.258398	0.308129	0.0860655	8.15114	3.89543	0.396375	2.53852	0.038543	0.820696	0.123813	1.33771
2027	RU All / Normal	own_use	0.362902	1.03983	0.132641	0.404683	3.21567	0.076596	0.0143988	1.06687	0.0493834	1.91192	0.488325	0.0750976	0.464499	3.54177	0.0598815	0.0356119	0.0892137	1.64169	0.964119	0.356106	0.380703	0.0442863	0.211787	0.0387943	0.20833
2027	Q29 / Normal	COM	0.793765	1.83384	0.11311	1.24623	9.19092	0.245025	0.0567407	1.59796	0.037903	6.62864	0.258945	0.175476	1.39372	7.93854	0.093953	0.151727	0.0852572	3.13564	1.548	0.223618	0.802905	0.109889	0.580191	0.0244402	0.632508
2027	Q29 / Normal	IND	2.37944	3.74958	1.7437	2.4224	17.5153	0.569499	0.146007	9.23775	0.798198	8.95143	0.752753	0.536977	1.5341	9.69969	0.665672	0.232346	0.139802	5.41519	6.47324	2.2253	2.41409	0.595464	1.45432	0.556737	1.08098
2027	Q29 / Normal	PWR	0.464826	10.991	0.257158	2.23805	14.9656			5.07745	0.017168	9.2313	8.31357	0.166072	2.80568	34.0954	0.101475		1.45667	15.5004	6.79372	4.09233	1.65562	0.0673745	1.24966		1.04317
2027	Q29 / Normal	RES	1.81961	3.94109	0.11326	1.99452	22.7723	0.663027	0.0687129	3.17585	0.0296873	13.7544	0.581637	0.54319	3.50997	19.1711	0.258398	0.308129	0.0860655	8.15114	3.89543	0.396375	2.53852	0.038543	0.820696	0.123813	1.33771
2027	Q29 / Normal	own_use	0.266333	1.00116	0.108689	0.385579	3.14488	0.0721045	0.0132473	0.931544	0.0430882	1.88201	0.483457	0.0693797	0.451081	3.46015	0.0546315	0.0337794	0.0862684	1.57147	0.913066	0.338556	0.361664	0.03959	0.200317	0.0344035	0.199805
2027	Q29 / Mild	COM	0.715027	1.70363	0.110379	1.10101	8.56538	0.219804	0.0509268	1.52922	0.0349346	6.07128	0.250069	0.16705	1.26152	7.35022	0.0870501	0.139287	0.0753696	2.92579	1.41776	0.200632	0.73496	0.103751	0.542499	0.0209415	0.542197
2027	Q29 / Mild	IND	2.38939	3.74905	1.76181	2.41234	17.4974	0.571606	0.146041	9.26565	0.798974	8.97385	0.753367	0.539189	1.54384	9.71331	0.666923	0.232803	0.139775	5.42485	6.41936	2.22229	2.4156	0.591743	1.45432	0.555652	1.0798
2027	Q29 / Mild	PWR	0.546524	10.9275		2.23805	15.1232			7.08329		7.67147	8.50377		0.0143592	33.0968	0.0502236		1.25268	16.8795	6.79372	4.27242	1.65562	0.0336872	0.845827		1.04317
2027	Q29 / Mild	RES	1.65173	3.64115	0.109341	1.78759	21.0254	0.592247	0.0618485	3.06182	0.0277831	12.6326	0.549865	0.505752	3.19971	17.6955	0.23974	0.28078	0.0765894	7.61753	3.67213	0.393097	2.34983	0.036524	0.751704	0.10991	1.17596
2027	Q29 / Mild	own_use	0.25877	0.977042	0.0966987	0.367902	3.03592	0.0675225	0.0126303	1.02187	0.0420505	1.72504	0.490785	0.0591451	0.293748	3.31137	0.0509441	0.03186	0.0753673	1.60297	0.893185	0.345916	0.349213	0.0373664	0.175404	0.0335014	0.187447
2027	Q29 / Coldest	COM	0.886674	2.15623	0.120396	1.44519	10.8683	0.291136	0.0640171	1.73357	0.0448984	7.61034	0.282609	0.188615	1.56175	8.79204	0.10166	0.168435	0.0956728	3.7251	1.73242	0.250272	0.920578	0.125547	0.649493	0.0278414	0.767136
2027	Q29 / Coldest	IND	2.14369	3.39632	1.66159	2.2152	15.7471	0.508979	0.141966	8.94751	0.773947	8.44089	0.723621	0.507469	1.41798	8.84459	0.655577	0.212379	0.1361	4.98914	6.03522	2.17522	2.20901	0.561229	1.32364	0.514961	1.0042
2027	Q29 / Coldest	PWR	3.25378	11.6167		2.23805	6.38587			10.9001		10.0978	8.33415			40.1442			1.52981	17.7236	5.68435	4.60927	1.65562	0.303185	2.84248		1.04317
2027	Q29 / Coldest	RES	1.96425	4.63619	0.120626	2.23583	26.9641	0.792188	0.0773045	3.4035	0.0341906	15.6535	0.662396	0.582888	3.79589	20.753	0.279239	0.340014	0.0960467	9.60302	4.1037	0.399461	2.75845	0.0430828	0.913397	0.133544	1.54608
2027	Q29 / Coldest	own_use	0.417151	1.08364	0.0978482	0.40859	3.03608	0.0807605	0.0140233	1.23478	0.0428495	2.06979	0.489748	0.0648084	0.342169	3.90204	0.0511337	0.0364063	0.0908315	1.78239	0.879888	0.365087	0.383443	0.0519286	0.28762	0.035173	0.218073
2027	Baseline / Normal	COM	0.793765	1.83384	0.11311	1.24623	9.19092	0.245025	0.0567407	1.59796	0.037903	6.62864	0.258945	0.175476	1.39372	7.93854	0.093953	0.151727	0.0852572	3.13564	1.548	0.223618	0.802905	0.109889	0.580191	0.0244402	0.632508
2027	Baseline / Normal	IND	2.37944	3.74958	1.7437	2.4224	17.5153	0.569499	0.146007	9.23775	0.798198	8.95143	0.752753	0.536977	1.5341	9.69969	0.665672	0.232346	0.139802	5.41519	6.47324	2.2253	2.41409	0.595464	1.45432	0.556737	1.08098
2027	Baseline / Normal	PWR	0.929652	10.735	0.319473	2.23805	14.6375			6.59853	0.017168	9.06381	8.22877	0.0666854	2.60455	33.8035	0.106042		1.48992	14.514	6.79372	4.09233	1.65562	0.101062	1.24966		1.04317
2027	Baseline / Normal	RES	1.81961	3.94109	0.11326	1.99452	22.7723	0.663027	0.0687129	3.17585	0.0296873	13.7544	0.581637	0.54319	3.50997	19.1711	0.258398	0.308129	0.0860655	8.15114	3.89543	0.396375	2.53852	0.038543	0.820696	0.123813	1.33771
2027	Baseline / Normal	own_use	0.307782	1.01824	0.125482	0.404683	3.267	0.076596	0.0143988	1.07863	0.0493834	1.94443	0.485255	0.0687646	0.453365	3.52241	0.0601043	0.0356119	0.0889934	1.56605	0.964119	0.356106	0.380703	0.0459302	0.211787	0.0387943	0.20833
2027	Q29 / Coldest+	COM	0.886674	2.15623	0.120396	1.44519	10.8683	0.291136	0.0640171	1.73357	0.0448984	7.61034	0.282609	0.188615	1.56175	8.79204	0.10166	0.168435	0.0956728	3.7251	1.73242	0.250272	0.920578	0.125547	0.649493	0.0278414	0.767136
2027	Q29 / Coldest+	IND	2.14369	3.39632	1.66159	2.2152	15.7471	0.508979	0.136261	8.50213	0.738909	8.06021	0.708748	0.507469	1.41798	8.84459	0.655577	0.212379	0.130646	4.98914	6.03522	2.10933	2.20901	0.561229	1.32364	0.514961	1.0042
2027	Q29 / Coldest+	PWR	3.25378	11.6167		2.23805	5.1264			9.51449		10.0978	8.19099			44.6061			1.52981	17.7858	5.68435	4.60927	1.65562	0.303185	4.38748		1.04317
2027	Q29 / Coldest+	RES	1.96425	4.56472	0.119125	2.20827	26.6315	0.773021	0.0773045	3.37944	0.0341906	15.4188	0.655786	0.582888	3.79589	20.753	0.279239	0.336829	0.0960467	9.41223	4.04325	0.397557	2.75845	0.0427142	0.913397	0.133544	1.53794
2027	Q29 / Coldest+	own_use	0.417151	1.08364	0.0978482	0.40859	2.97461	0.0807605	0.0140233	1.16716	0.0428495	2.06979	0.482762	0.0648084	0.342169	4.11978	0.0511337	0.0364063	0.0908315	1.78542	0.879888	0.365087	0.383443	0.0519286	0.363015	0.035173	0.218073
2027	Baseline / Mild	COM	0.715027	1.70363	0.110379	1.10101	8.56538	0.219804	0.0509268	1.52922	0.0349346	6.07128	0.250069	0.16705	1.26152	7.35022	0.0870501	0.139287	0.0753696	2.92579	1.41776	0.200632	0.73496	0.103751	0.542499	0.0209415	0.542197
2027	Baseline / Mild	IND	2.38939	3.74905	1.76181	2.41234	17.4974	0.571606	0.146041	9.26565	0.798974	8.97385	0.753367	0.539189	1.54384	9.71331	0.666923	0.232803	0.139775	5.42485	6.41936	2.22229	2.4156	0.591743	1.45432	0.555652	1.0798
2027	Baseline / Mild	PWR	0.464826	10.8646		2.23805	14.5644			5.34109		8.41479	8.31932			32.3808	0.0502236		1.49322	16.9214	6.79372	4.22516	1.65562	0.0336872	0.845827		1.04317
2027	Baseline / Mild	RES	1.65173	3.64115	0.109341	1.78759	21.0254	0.592247	0.0618485	3.06182	0.0277831	12.6326	0.549865	0.505752	3.19971	17.6955	0.23974	0.28078	0.0765894	7.61753	3.67213	0.393097	2.34983	0.036524	0.751704	0.10991	1.17596
2027	Baseline / Mild	own_use	0.273628	1.00354	0.110594	0.386928	3.14664	0.0720306	0.013782	1.00993	0.0483518	1.83209	0.487726	0.0633976	0.305223	3.35303	0.056204	0.0336961	0.0882082	1.64779	0.943813	0.361137	0.368265	0.0420333	0.186874	0.0378837	0.195963
2027	Baseline / Coldest	COM	0.886674	2.15623	0.120396	1.44519	10.8683	0.291136	0.0640171	1.73357	0.0448984	7.61034	0.282609	0.188615	1.56175	8.79204	0.10166	0.168435	0.0956728	3.7251	1.73242	0.250272	0.920578	0.125547	0.649493	0.0278414	0.767136
2027	Baseline / Coldest	IND	2.14369	3.39632	1.66159	2.2152	15.7471	0.540292	0.143596	8.94751	0.783958	8.59316	0.734776	0.507469	1.41798	8.84459	0.655466	0.212379	0.137548	5.17068	6.03522	2.17522	2.20901	0.561229	1.39987	0.514961	1.0042
2027	Baseline / Coldest	PWR	3.71861	11.3825		2.23805	7.0863			10.8948	0.0191643	10.0978	8.24201			40.4521			1.52981	17.3142	5.68435	4.60927	1.65562	0.303185	2.44643		1.04317
2027	Baseline / Coldest	RES	1.98588	4.63619	0.120626	2.23583	27.1305	0.788354	0.0773045	3.4035	0.0341906	15.6535	0.662396	0.589827	3.83997	20.9759	0.279239	0.341607	0.0960467	9.60302	4.1037	0.399461	2.75845	0.0430828	0.913397	0.135033	1.55421
2027	Baseline / Coldest	own_use	0.458679	1.10178	0.111743	0.427615	3.20825	0.0852686	0.0151751	1.30759	0.050086	2.14056	0.491194	0.0690608	0.354345	3.99367	0.0563936	0.0382424	0.0919339	1.80519	0.930516	0.382614	0.402494	0.0565955	0.279762	0.0395553	0.226589
2027	RU All / Mild	COM	0.715027	1.70363	0.110379	1.10101	8.56538	0.219804	0.0509268	1.52922	0.0349346	6.07128	0.250069	0.16705	1.26152	7.35022	0.0870501	0.139287	0.0753696	2.92579	1.41776	0.200632	0.73496	0.103751	0.542499	0.0209415	0.542197
2027	RU All / Mild	IND	2.38939	3.74905	1.76181	2.41234	17.4974	0.571606	0.146041	9.26565	0.798974	8.97385	0.753367	0.539189	1.54384	9.71331	0.666923	0.232803	0.139775	5.42485	6.41936	2.22229	2.4156	0.591743	1.45432	0.555652	1.0798
2027	RU All / Mild	PWR	4.47527	10.8646		2.23805	10.9276			5.93688		7.95559	8.41682		0.139455	33.4461	0.0502236		1.32162	16.9214	6.79372	4.22516	1.65562	0.0336872	0.845827		1.04317
2027	RU All / Mild	RES	1.65173	3.64115	0.109341	1.78759	21.0254	0.592247	0.0618485	3.06182	0.0277831	12.6326	0.549865	0.505752	3.19971	17.6955	0.23974	0.28078	0.0765894	7.61753	3.67213	0.393097	2.34983	0.036524	0.751704	0.10991	1.17596
2027	RU All / Mild	own_use	0.469337	1.00354	0.110594	0.386928	2.96917	0.0720306	0.013782	1.039	0.0483518	1.80968	0.492483	0.0633976	0.312028	3.40502	0.056204	0.0336961	0.0798338	1.64779	0.943813	0.361137	0.368265	0.0420333	0.186874	0.0378837	0.195963
2027	REPowerEU / Normal	COM	0.793765	1.83384	0.11311	1.24623	9.19092	0.245025	0.0567407	1.59796	0.037903	6.62864	0.258945	0.175476	1.39372	7.93854	0.093953	0.151727	0.0852572	3.13564	1.548	0.223618	0.802905	0.109889	0.580191	0.0244402	0.632508
2027	REPowerEU / Normal	IND	2.37944	3.74958	1.7437	2.4224	17.5153	0.569499	0.146007	9.23775	0.798198	8.95143	0.752753	0.536977	1.5341	9.69969	0.665672	0.232346	0.139802	5.41519	6.47324	2.2253	2.41409	0.595464	1.45432	0.556737	1.08098
2027	REPowerEU / Normal	PWR	0.161995	7.50035		2.23805	1.8048					3.1797	6.80872		0.619472	26.136	0.0260688		0.65204	5.2954	6.79372	3.20945	1.65562		0.582248		0.956238
2027	REPowerEU / Normal	RES	1.81961	3.94109	0.11326	1.99452	22.7723	0.663027	0.0687129	3.17585	0.0296873	13.7544	0.581637	0.54319	3.50997	19.1711	0.258398	0.308129	0.0860655	8.15114	3.89543	0.396375	2.53852	0.038543	0.820696	0.123813	1.33771
2027	REPowerEU / Normal	own_use	0.270321	0.860385	0.109892	0.404683	2.64077	0.076596	0.0143988	0.75662	0.0485456	1.65729	0.415957	0.0655103	0.356493	3.14823	0.0562017	0.0356119	0.048105	1.11618	0.964119	0.313022	0.380703	0.0409984	0.179218	0.0387943	0.204088
2027	REPowerEU / Mild	COM	0.715027	1.70363	0.110379	1.10101	8.56538	0.219804	0.0509268	1.52922	0.0349346	6.07128	0.250069	0.16705	1.26152	7.35022	0.0870501	0.139287	0.0753696	2.92579	1.41776	0.200632	0.73496	0.103751	0.542499	0.0209415	0.542197
2027	REPowerEU / Mild	IND	2.38939	3.74905	1.76181	2.41234	17.4974	0.571606	0.146041	9.26565	0.798974	8.97385	0.753367	0.539189	1.54384	9.71331	0.666923	0.232803	0.139775	5.42485	6.41936	2.22229	2.4156	0.591743	1.45432	0.555652	1.0798
2027	REPowerEU / Mild	RES	1.65173	3.64115	0.109341	1.78759	21.0254	0.592247	0.0618485	3.06182	0.0277831	12.6326	0.549865	0.505752	3.19971	17.6955	0.23974	0.28078	0.0765894	7.61753	3.67213	0.393097	2.34983	0.036524	0.751704	0.10991	1.17596
2027	REPowerEU / Mild	own_use	0.250944	0.825508	0.110594	0.386928	2.46316	0.0720306	0.013782	0.749282	0.0483518	1.61669	0.411078	0.0633976	0.305223	2.876	0.0539345	0.0336961	0.0421272	1.14803	0.943813	0.290155	0.368265	0.0403894	0.163093	0.0378837	0.170509
2027	REPowerEU / Coldest	COM	0.886674	2.15623	0.120396	1.44519	10.8683	0.291136	0.0640171	1.73357	0.0448984	7.61034	0.282609	0.188615	1.56175	8.79204	0.10166	0.168435	0.0956728	3.7251	1.73242	0.250272	0.920578	0.125547	0.649493	0.0278414	0.767136
2027	REPowerEU / Coldest	IND	2.38939	3.74905	1.76181	2.41234	17.4974	0.571606	0.146041	9.26565	0.798974	8.97385	0.753367	0.539189	1.54384	9.71331	0.666923	0.232803	0.139775	5.42485	6.41936	2.22229	2.4156	0.591743	1.44343	0.555652	1.0798
2027	REPowerEU / Coldest	PWR	0.707533	10.5937		2.23805	4.93064			0.838939	0.140541	7.91261	6.85303			30.1218	0.072613		1.47894	13.818	6.51637	3.90039	1.65562	0.0673745	0.867669		1.04317
2027	REPowerEU / Coldest	RES	2.01833	4.68384	0.122879	2.27716	27.4631	0.792188	0.0773045	3.4035	0.0341906	15.7318	0.665701	0.600236	3.90608	21.3102	0.279239	0.344793	0.0960467	9.65072	4.19438	0.399461	2.86564	0.0436357	0.947547	0.137266	1.5786
2027	REPowerEU / Coldest	own_use	0.311739	1.06329	0.111743	0.427615	3.10306	0.0852686	0.0151751	0.816868	0.0560092	2.03393	0.423411	0.0690608	0.354345	3.48955	0.0599371	0.0382424	0.0894514	1.63458	0.971119	0.348021	0.402494	0.045088	0.202718	0.0395553	0.226589
2027	RU All / Coldest+	COM	0.886674	2.15623	0.120396	1.44519	10.8683	0.291136	0.0640171	1.73357	0.0448984	7.61034	0.282609	0.188615	1.56175	8.79204	0.10166	0.168435	0.0956728	3.7251	1.73242	0.250272	0.920578	0.125547	0.649493	0.0278414	0.767136
2027	RU All / Coldest+	IND	2.24607	3.63148	1.74511	2.34662	16.9139	0.555949	0.145226	9.20202	0.793968	8.74544	0.745931	0.525972	1.51237	8.84459	0.664588	0.225995	0.139106	5.31592	6.29131	2.21288	2.32952	0.579029	1.39987	0.514961	1.0483
2027	RU All / Coldest+	PWR	3.71861	11.6167		2.23805	21.1887			8.94009	0.640487	10.0978	7.97814			44.6061			1.52981	17.7858	5.68435	4.60927	1.65562	0.404247	4.48354		1.04317
2027	RU All / Coldest+	RES	2.01833	4.68384	0.122879	2.27716	27.4631	0.792188	0.0773045	3.4035	0.0341906	15.7318	0.665701	0.600236	3.90608	21.1988	0.279239	0.344793	0.0960467	9.65072	4.19438	0.399461	2.86564	0.0436357	0.927057	0.137266	1.5786
2027	RU All / Coldest+	own_use	0.458679	1.11321	0.111743	0.427615	3.89645	0.0852686	0.0151751	1.2122	0.0804065	2.14056	0.478316	0.0690608	0.354345	4.19639	0.0563936	0.0382424	0.0919339	1.8282	0.930516	0.382614	0.402494	0.0615273	0.379173	0.0395553	0.226589
2027	RU LNG / Coldest+	COM	0.886674	2.15623	0.120396	1.44519	10.8683	0.291136	0.0640171	1.73357	0.0448984	7.61034	0.282609	0.188615	1.56175	8.79204	0.10166	0.168435	0.0956728	3.7251	1.73242	0.250272	0.920578	0.125547	0.649493	0.0278414	0.767136
2027	RU LNG / Coldest+	IND	2.14369	3.39632	1.66159	2.2152	15.7471	0.508979	0.141966	8.69937	0.773947	8.06021	0.708748	0.507469	1.41798	8.84459	0.657103	0.212379	0.136211	4.98914	6.03522	2.12816	2.20901	0.561229	1.32364	0.514961	1.0042
2027	RU LNG / Coldest+	PWR	3.25378	11.6167		2.23805	9.18776			8.94009	0.0799734	10.0978	7.94769			44.6061			1.52981	17.7858	5.68435	4.60927	1.65562	0.303185	4.38748		0.956238
2027	RU LNG / Coldest+	RES	1.96425	4.58854	0.119125	2.20827	26.6315	0.780688	0.0773045	3.4035	0.0341906	15.5753	0.655786	0.582888	3.79589	20.753	0.279239	0.336829	0.0960467	9.45993	4.04325	0.399461	2.75845	0.0427142	0.913397	0.133544	1.53794
2027	RU LNG / Coldest+	own_use	0.435996	1.11321	0.111743	0.427615	3.31081	0.0852686	0.0151751	1.2122	0.0530535	2.14056	0.476831	0.0690608	0.354345	4.19639	0.0563936	0.0382424	0.0919339	1.8282	0.930516	0.382614	0.402494	0.0565955	0.374485	0.0395553	0.222346
2027	RU All / Coldest	COM	0.886674	2.15623	0.120396	1.44519	10.8683	0.291136	0.0640171	1.73357	0.0448984	7.61034	0.282609	0.188615	1.56175	8.79204	0.10166	0.168435	0.0956728	3.7251	1.73242	0.250272	0.920578	0.125547	0.649493	0.0278414	0.767136
2027	RU All / Coldest	IND	2.32797	3.71966	1.76181	2.36305	17.2056	0.571606	0.146041	9.26565	0.798974	8.89771	0.749649	0.531259	1.54384	9.49613	0.666923	0.229399	0.139775	5.38854	6.35533	2.22229	2.36395	0.584115	1.42165	0.545479	1.0609
2027	RU All / Coldest	PWR	4.64544	11.3825	0.125679	2.23805	21.3779			10.8285	0.600519	10.0978	8.11444		1.27876	40.8345	0.102348		1.54335	17.419	5.92989	4.60927	1.65562	0.404247	2.54048		1.04317
2027	RU All / Coldest	RES	2.01833	4.68384	0.122879	2.27716	27.4631	0.792188	0.0773045	3.4035	0.0341906	15.7318	0.665701	0.600236	3.90608	21.3102	0.279239	0.344793	0.0960467	9.65072	4.19438	0.399461	2.86564	0.0436357	0.947547	0.137266	1.5786
2027	RU All / Coldest	own_use	0.503908	1.10178	0.117876	0.427615	3.90569	0.0852686	0.0151751	1.30436	0.0784561	2.14056	0.484968	0.0690608	0.416749	4.01233	0.0613881	0.0382424	0.0925946	1.8103	0.942498	0.382614	0.402494	0.0615273	0.284351	0.0395553	0.226589
2027	Baseline / Coldest+	COM	0.886674	2.15623	0.120396	1.44519	10.8683	0.291136	0.0640171	1.73357	0.0448984	7.61034	0.282609	0.188615	1.56175	8.79204	0.10166	0.168435	0.0956728	3.7251	1.73242	0.250272	0.920578	0.125547	0.649493	0.0278414	0.767136
2027	Baseline / Coldest+	IND	2.14369	3.39632	1.66159	2.2152	15.7471	0.508979	0.137891	8.50213	0.753925	8.06021	0.708748	0.507469	1.41798	8.84459	0.655466	0.212379	0.131536	4.98914	6.03522	2.10933	2.20901	0.561229	1.32364	0.514961	1.0042
2027	Baseline / Coldest+	PWR	3.25378	11.6167		2.23805	5.1482			8.94009		10.0978	7.94769			44.6061			1.52981	17.7858	5.68435	4.60927	1.65562	0.303185	4.38748		0.956238
2027	Baseline / Coldest+	RES	1.96425	4.56472	0.119125	2.20827	26.6315	0.773021	0.0773045	3.37944	0.0341906	15.497	0.655786	0.582888	3.79589	20.5688	0.279239	0.336829	0.0960467	9.45993	4.04325	0.397557	2.75845	0.0427142	0.913397	0.133544	1.53794
2027	Baseline / Coldest+	own_use	0.435996	1.11321	0.111743	0.427615	3.11368	0.0852686	0.0151751	1.2122	0.0491508	2.14056	0.476831	0.0690608	0.354345	4.19639	0.0563936	0.0382424	0.0919339	1.8282	0.930516	0.382614	0.402494	0.0565955	0.374485	0.0395553	0.222346
2027	REPowerEU / Coldest+	COM	0.886674	2.15623	0.120396	1.44519	10.8683	0.291136	0.0640171	1.73357	0.0448984	7.61034	0.282609	0.188615	1.56175	8.79204	0.10166	0.168435	0.0956728	3.7251	1.73242	0.250272	0.920578	0.125547	0.649493	0.0278414	0.767136
2027	REPowerEU / Coldest+	IND	2.38939	3.74905	1.76181	2.41234	17.4974	0.571606	0.146041	9.26565	0.798974	8.97385	0.753367	0.539189	1.54384	9.71331	0.666923	0.232803	0.139775	5.42485	6.41936	2.22229	2.36395	0.591743	1.42165	0.555652	1.0735
2027	REPowerEU / Coldest+	PWR	3.52527	11.6167		2.23805	4.14521			0.146312	0.281082	10.0978	6.37507			36.1822	0.0106498		1.52981	17.5661	6.51637	3.14615	1.65562	0.289002	0.984343		1.02898
2027	REPowerEU / Coldest+	RES	2.01833	4.68384	0.122879	2.27716	27.4631	0.792188	0.0773045	3.4035	0.0341906	15.7318	0.665701	0.600236	3.90608	21.3102	0.279239	0.344793	0.0960467	9.65072	4.19438	0.399461	2.86564	0.0436357	0.947547	0.137266	1.5786
2027	REPowerEU / Coldest+	own_use	0.449244	1.11321	0.111743	0.427615	3.06473	0.0852686	0.0151751	0.783068	0.0628676	2.14056	0.400087	0.0690608	0.354345	3.7853	0.0569133	0.0382424	0.0919339	1.81748	0.971119	0.311213	0.402494	0.0559034	0.208412	0.0395553	0.225896
2027	RU LNG / Normal	COM	0.793765	1.83384	0.11311	1.24623	9.19092	0.245025	0.0567407	1.59796	0.037903	6.62864	0.258945	0.175476	1.39372	7.93854	0.093953	0.151727	0.0852572	3.13564	1.548	0.223618	0.802905	0.109889	0.580191	0.0244402	0.632508
2027	RU LNG / Normal	IND	2.37944	3.74958	1.7437	2.4224	17.5153	0.569499	0.146007	9.23775	0.798198	8.95143	0.752753	0.536977	1.5341	9.69969	0.665672	0.232346	0.139802	5.41519	6.47324	2.2253	2.41409	0.595464	1.45432	0.556737	1.08098
2027	RU LNG / Normal	PWR	0.929652	10.735	0.319473	2.23805	15.2139			7.35561	0.017168	9.25627	8.22877	0.0666854	2.60455	33.0334	0.106042		1.48992	14.5126	6.79372	4.09233	1.65562	0.101062	1.24966		1.04317
2027	RU LNG / Normal	RES	1.81961	3.94109	0.11326	1.99452	22.7723	0.663027	0.0687129	3.17585	0.0296873	13.7544	0.581637	0.54319	3.50997	19.1711	0.258398	0.308129	0.0860655	8.15114	3.89543	0.396375	2.53852	0.038543	0.820696	0.123813	1.33771
2027	RU LNG / Normal	own_use	0.307782	1.01824	0.125482	0.404683	3.29513	0.076596	0.0143988	1.11557	0.0493834	1.95382	0.485255	0.0687646	0.453365	3.48483	0.0601043	0.0356119	0.0889934	1.56598	0.964119	0.356106	0.380703	0.0459302	0.211787	0.0387943	0.20833
2027	US Delay / Normal	COM	0.793765	1.83384	0.11311	1.24623	9.19092	0.245025	0.0567407	1.59796	0.037903	6.62864	0.258945	0.175476	1.39372	7.93854	0.093953	0.151727	0.0852572	3.13564	1.548	0.223618	0.802905	0.109889	0.580191	0.0244402	0.632508
2027	US Delay / Normal	IND	2.37944	3.74958	1.7437	2.4224	17.5153	0.569499	0.146007	9.23775	0.798198	8.95143	0.752753	0.536977	1.5341	9.69969	0.665672	0.232346	0.139802	5.41519	6.47324	2.2253	2.41409	0.595464	1.45432	0.556737	1.08098
2027	US Delay / Normal	PWR	3.92392	11.1774		2.23805	10.1777			2.63465	0.017168	9.12839	8.18075		0.773299	34.5795	0.0864154		1.20508	14.647	5.96169	4.09233	1.65562	0.0336872	1.24966		1.04317
2027	US Delay / Normal	RES	1.81961	3.94109	0.11326	1.99452	22.7723	0.663027	0.0687129	3.17585	0.0296873	13.7544	0.581637	0.54319	3.50997	19.1711	0.258398	0.308129	0.0860655	8.15114	3.89543	0.396375	2.53852	0.038543	0.820696	0.123813	1.33771
2027	US Delay / Normal	own_use	0.435136	1.01026	0.0961395	0.385579	2.91123	0.0721045	0.0132473	0.812335	0.0430882	1.87699	0.476975	0.0612754	0.351901	3.48378	0.0538966	0.0337794	0.0739909	1.52983	0.872464	0.338556	0.361664	0.0379461	0.200317	0.0344035	0.199805
2027	US Delay / Mild	COM	0.715027	1.70363	0.110379	1.10101	8.56538	0.219804	0.0509268	1.52922	0.0349346	6.07128	0.250069	0.16705	1.26152	7.35022	0.0870501	0.139287	0.0753696	2.92579	1.41776	0.200632	0.73496	0.103751	0.542499	0.0209415	0.542197
2027	US Delay / Mild	IND	2.38939	3.74905	1.76181	2.41234	17.4974	0.571606	0.146041	9.26565	0.798974	8.97385	0.753367	0.539189	1.54384	9.71331	0.666923	0.232803	0.139775	5.42485	6.41936	2.22229	2.4156	0.591743	1.45432	0.555652	1.0798
2027	US Delay / Mild	PWR	3.88233	10.8646		2.23805	10.1718			4.79652		7.94128	8.06903			32.8723	0.0639226		1.40631	16.6862	6.75157	4.27242	1.65562	0.0336872	0.845827		1.04317
2027	US Delay / Mild	RES	1.65173	3.64115	0.109341	1.78759	21.0254	0.592247	0.0618485	3.06182	0.0277831	12.6326	0.549865	0.505752	3.19971	17.6955	0.23974	0.28078	0.0765894	7.61753	3.67213	0.393097	2.34983	0.036524	0.751704	0.10991	1.17596
2027	US Delay / Mild	own_use	0.421558	0.973972	0.0966987	0.367902	2.79429	0.0675225	0.0126303	0.910276	0.0420505	1.73821	0.46957	0.0591451	0.293047	3.30041	0.0516126	0.03186	0.0828645	1.59353	0.891129	0.345916	0.349213	0.0373664	0.175404	0.0335014	0.187447
2027	US Delay / Coldest	COM	0.886674	2.15623	0.120396	1.44519	10.8683	0.291136	0.0640171	1.73357	0.0448984	7.61034	0.282609	0.188615	1.56175	8.79204	0.10166	0.168435	0.0956728	3.7251	1.73242	0.250272	0.920578	0.125547	0.649493	0.0278414	0.767136
2027	US Delay / Coldest	IND	2.14369	3.39632	1.66159	2.2152	15.7471	0.508979	0.136261	8.50213	0.738909	8.06021	0.708748	0.507469	1.41798	8.84459	0.640002	0.212379	0.130646	4.98914	6.03522	2.10933	2.20901	0.561229	1.32364	0.514961	1.0042
2027	US Delay / Coldest	RES	1.88854	4.56472	0.119125	2.20827	26.6315	0.773021	0.0753087	3.28321	0.033134	15.3406	0.649176	0.582888	3.79589	19.9728	0.276327	0.336829	0.0925327	9.41223	4.04325	0.389937	2.6084	0.0427142	0.913397	0.128333	1.53794
2027	US Delay / Coldest	own_use	0.258366	1.08364	0.0978482	0.40859	2.73287	0.0807605	0.0140233	1.21746	0.0428495	2.06979	0.47241	0.0648084	0.342169	3.8891	0.0511337	0.0364063	0.0908315	1.78239	0.879888	0.365087	0.383443	0.0486407	0.284345	0.035173	0.205346
2027	RU LNG / Mild	COM	0.715027	1.70363	0.110379	1.10101	8.56538	0.219804	0.0509268	1.52922	0.0349346	6.07128	0.250069	0.16705	1.26152	7.35022	0.0870501	0.139287	0.0753696	2.92579	1.41776	0.200632	0.73496	0.103751	0.542499	0.0209415	0.542197
2027	RU LNG / Mild	IND	2.38939	3.74905	1.76181	2.41234	17.4974	0.571606	0.146041	9.26565	0.798974	8.97385	0.753367	0.539189	1.54384	9.71331	0.666923	0.232803	0.139775	5.42485	6.41936	2.22229	2.4156	0.591743	1.45432	0.555652	1.0798
2027	RU LNG / Mild	PWR	0.464826	10.7876		2.23805	14.5452			5.65096		8.41479	8.25405		0.0143592	32.476	0.0502236		1.49322	16.9991	6.79372	4.22516	1.65562	0.0336872	0.845827		1.04317
2027	RU LNG / Mild	RES	1.65173	3.64115	0.109341	1.78759	21.0254	0.592247	0.0618485	3.06182	0.0277831	12.6326	0.549865	0.505752	3.19971	17.6955	0.23974	0.28078	0.0765894	7.61753	3.67213	0.393097	2.34983	0.036524	0.751704	0.10991	1.17596
2027	RU LNG / Mild	own_use	0.273628	0.999783	0.110594	0.386928	3.14571	0.0720306	0.013782	1.02505	0.0483518	1.83209	0.48454	0.0633976	0.305924	3.35767	0.056204	0.0336961	0.0882082	1.65159	0.943813	0.361137	0.368265	0.0420333	0.186874	0.0378837	0.195963
2027	US Delay / Coldest+	COM	0.886674	2.15623	0.120396	1.44519	10.8683	0.291136	0.0640171	1.73357	0.0448984	7.61034	0.282609	0.188615	1.56175	8.79204	0.10166	0.168435	0.0956728	3.7251	1.73242	0.250272	0.920578	0.125547	0.649493	0.0278414	0.767136
2027	US Delay / Coldest+	IND	2.14369	3.39632	1.66159	2.2152	15.7471	0.508979	0.136261	8.50213	0.738909	8.06021	0.708748	0.507469	1.41798	8.84459	0.640002	0.212379	0.130646	4.98914	6.03522	2.10933	2.20901	0.561229	1.32364	0.514961	1.0042
2027	US Delay / Coldest+	RES	1.88854	4.56472	0.119125	2.11182	26.6315	0.773021	0.0753087	3.28321	0.033134	15.3406	0.649176	0.558601	3.64162	19.9728	0.272419	0.333643	0.0925327	9.41223	3.91784	0.389937	2.6084	0.0414241	0.913397	0.128333	1.48102
2027	US Delay / Coldest+	own_use	0.258366	1.08364	0.0978482	0.40859	2.73287	0.0807605	0.0140233	1.13345	0.0428495	2.06979	0.472052	0.0648084	0.342169	4.09416	0.0511337	0.0364063	0.0908315	1.78542	0.879888	0.365087	0.383443	0.0486407	0.360587	0.035173	0.196862
2027	Q27 / Normal	COM	0.793765	1.83384	0.11311	1.24623	9.19092	0.245025	0.0567407	1.59796	0.037903	6.62864	0.258945	0.175476	1.39372	7.93854	0.093953	0.151727	0.0852572	3.13564	1.548	0.223618	0.802905	0.109889	0.580191	0.0244402	0.632508
2027	Q27 / Normal	IND	2.35896	3.74958	1.7437	2.4224	17.5153	0.569499	0.146007	9.23775	0.798198	8.95143	0.752753	0.536977	1.52361	9.55491	0.665672	0.232346	0.139802	5.41519	6.47324	2.2253	2.36244	0.595464	1.45432	0.553346	1.07468
2027	Q27 / Normal	PWR	3.4442	11.1775		2.23805	4.03081			0.853381	0.0171436	9.12839	7.68229		0.525581	34.7015			1.12816	15.0045	5.86924	4.09233	1.65562	0.0336872	1.2497		1.04317
2027	Q27 / Normal	RES	1.81961	3.94109	0.11326	1.99452	22.7723	0.663027	0.0687129	3.17585	0.0296873	13.7544	0.581637	0.54319	3.50997	19.1711	0.258398	0.308129	0.0860655	8.15114	3.89543	0.396375	2.53852	0.038543	0.820696	0.123813	1.33771
2027	Q27 / Normal	own_use	0.411726	1.01026	0.0961395	0.385579	2.61126	0.0721045	0.0132473	0.725409	0.0430871	1.87699	0.45265	0.0612754	0.339812	3.48973	0.0496795	0.0337794	0.070237	1.54728	0.867952	0.338556	0.361664	0.0379461	0.200319	0.0344035	0.199805
2027	Q27 / Mild	COM	1.43005	3.40726	0.220758	2.20203	17.1308	0.439608	0.101854	3.05843	0.0698691	12.1426	0.500139	0.3341	2.52303	14.7004	0.1741	0.278574	0.150739	5.85158	2.83553	0.401265	1.46992	0.207501	1.085	0.041883	1.08439
2027	Q27 / Mild	IND	4.77878	7.49811	3.52362	4.82467	34.9947	1.14321	0.292083	18.5313	1.59795	17.9477	1.50673	1.07838	3.08768	19.4266	1.33385	0.465605	0.279549	10.8497	12.8387	4.44459	4.8312	1.18349	2.90864	1.1113	2.15959
2027	Q27 / Mild	PWR	8.8262	21.5152		4.47609	19.2047			1.2948		17.9176	14.6803			67.3231			2.36595	30.9469	11.9234	8.03499	3.31125	0.145584	1.69165		2.08634
2027	Q27 / Mild	RES	3.30346	7.28229	0.218681	3.57517	42.0509	1.18449	0.123697	6.12363	0.0555663	25.2651	1.09973	1.0115	6.39942	35.391	0.47948	0.56156	0.153179	15.2351	7.34427	0.786195	4.69966	0.0730481	1.50341	0.219821	2.35192
2027	Q27 / Mild	own_use	0.894919	1.9375	0.193397	0.735805	5.533	0.135045	0.0252605	1.4156	0.0841011	3.57572	0.868001	0.11829	0.586094	6.67785	0.0969864	0.0637201	0.143931	3.0687	1.70516	0.666951	0.698427	0.0785495	0.350809	0.0670028	0.374893
2027	Q27 Shock / Coldest	COM	0.886674	2.15623	0.120396	1.44519	10.8683	0.291136	0.0640171	1.73357	0.0448984	7.61034	0.282609	0.188615	1.56175	8.79204	0.10166	0.168435	0.0956728	3.7251	1.73242	0.250272	0.920578	0.125547	0.649493	0.0278414	0.767136
2027	Q27 Shock / Coldest	IND	2.14369	3.39632	1.66159	2.2152	15.7471	0.508979	0.137891	8.50252	0.749363	8.06021	0.708748	0.507469	1.41798	8.84459	0.638896	0.212379	0.132094	4.98925	6.03522	2.10938	2.20901	0.561229	1.32364	0.514961	1.0042
2027	Q27 Shock / Coldest	PWR	0.929652	11.6167		2.23805	0.172549			8.48827		10.0978	7.72892			40.479			1.52981	17.7236	5.68435	4.60927	1.65562	0.303185	1.78178		0.782376
2027	Q27 Shock / Coldest	RES	1.96425	4.61237	0.120626	2.23583	26.9641	0.780688	0.076107	3.33158	0.0337094	15.497	0.655786	0.589827	3.83997	20.1957	0.274872	0.340014	0.093755	9.50763	4.1037	0.393797	2.65127	0.0430828	0.913397	0.129822	1.55421
2027	Q27 Shock / Coldest	own_use	0.303733	1.08364	0.0978482	0.40859	2.73287	0.0807605	0.0140233	1.11708	0.0428495	2.06979	0.460213	0.0648084	0.342169	3.91838	0.0511337	0.0364063	0.0908315	1.78239	0.879888	0.365087	0.383443	0.0519286	0.235857	0.035173	0.205346
2027	RU LNG / Coldest	COM	0.886674	2.15623	0.120396	1.44519	10.8683	0.291136	0.0640171	1.73357	0.0448984	7.61034	0.282609	0.188615	1.56175	8.79204	0.10166	0.168435	0.0956728	3.7251	1.73242	0.250272	0.920578	0.125547	0.649493	0.0278414	0.767136
2027	RU LNG / Coldest	IND	2.14369	3.57269	1.66159	2.2152	15.7471	0.545511	0.144411	9.07477	0.788963	8.59316	0.734776	0.507469	1.41798	8.84459	0.662363	0.220889	0.138327	5.2433	6.19528	2.19405	2.20901	0.573943	1.39987	0.514961	1.0042
2027	RU LNG / Coldest	PWR	3.71861	11.3825		2.23805	7.45758			10.8065	0.219182	10.0978	8.24201			40.721			1.52981	17.3142	5.68435	4.60927	1.65562	0.303185	2.15749		1.04317
2027	RU LNG / Coldest	RES	1.98588	4.68384	0.120626	2.2496	27.2968	0.792188	0.0773045	3.4035	0.0341906	15.6535	0.662396	0.589827	3.83997	20.9759	0.279239	0.3432	0.0960467	9.65072	4.13393	0.399461	2.80133	0.0430828	0.920227	0.135033	1.55421
2027	RU LNG / Coldest	own_use	0.458679	1.10178	0.111743	0.427615	3.22637	0.0852686	0.0151751	1.30329	0.0598468	2.14056	0.491194	0.0690608	0.354345	4.00679	0.0563936	0.0382424	0.0919339	1.80519	0.930516	0.382614	0.402494	0.0565955	0.265662	0.0395553	0.226589
2027	Q27 / Coldest+	COM	0.886674	2.15623	0.120396	1.44519	10.8683	0.291136	0.0640171	1.73357	0.0448984	7.61034	0.282609	0.188615	1.56175	8.79204	0.10166	0.168435	0.0956728	3.7251	1.73242	0.250272	0.920578	0.125547	0.649493	0.0278414	0.767136
2027	Q27 / Coldest+	IND	2.14369	3.39632	1.66159	2.2152	15.7471	0.508979	0.136261	8.50235	0.739573	8.06021	0.708748	0.507469	1.41798	8.84459	0.638896	0.212379	0.130867	4.98914	6.03522	2.10933	2.20901	0.561229	1.32364	0.514961	1.0042
2027	Q27 / Coldest+	RES	1.88854	4.58854	0.11462	2.19449	26.7978	0.776855	0.076107	3.33163	0.0337094	15.4188	0.649176	0.558601	3.64162	19.9728	0.273416	0.336829	0.093755	9.45993	3.9828	0.393747	2.6084	0.0414241	0.913397	0.128333	1.48102
2027	Q27 / Coldest+	own_use	0.258366	1.08364	0.0978482	0.40859	2.73287	0.0807605	0.0140233	1.11011	0.0428495	2.06979	0.454602	0.0648084	0.342169	3.96037	0.0511337	0.0364063	0.0908315	1.78542	0.879888	0.365087	0.383443	0.0519286	0.340381	0.035173	0.205346
2027	REPowerEU / Mild	PWR		7.21642		2.23805	0.558679					4.00089	6.74867			22.6056	0.00371846		0.548938	6.68032	6.79372	2.77062	1.65562		0.358511		0.521584
2027	US Delay / Coldest	PWR		11.6167		2.23805	0.172549			10.5452		10.0978	7.97885			39.879			1.52981	17.7236	5.68435	4.60927	1.65562	0.235811	2.77538		0.782376
2027	US Delay / Coldest+	PWR		11.6167		2.23805	0.172549			8.82379		10.0978	7.97151			44.0812			1.52981	17.7858	5.68435	4.60927	1.65562	0.235811	4.33771		0.608515
2027	Q27 / Coldest+	PWR		11.6167		2.23805	0.172549			8.34544		10.0978	7.61393			41.3394			1.52981	17.7858	5.68435	4.60927	1.65562	0.303185	3.92366		0.782376
2028	RU All / Normal	COM	0.791517	1.83431	0.107861	1.25074	9.21126	0.242825	0.0567128	1.58209	0.0378192	6.61007	0.257941	0.172497	1.38364	7.91146	0.0934858	0.151303	0.0852984	3.12454	1.57276	0.224872	0.801925	0.112043	0.580191	0.0245112	0.633063
2028	RU All / Normal	IND	2.31422	3.75331	1.62477	2.47081	17.6401	0.545605	0.145792	9.04397	0.789733	8.80615	0.748126	0.522293	1.47325	9.59603	0.659136	0.22912	0.139972	5.34436	6.8827	2.24884	2.40353	0.637664	1.45432	0.564454	1.08701
2028	RU All / Normal	PWR	1.34216	10.4462	0.0733289	2.45642	9.75552			1.52427	0.002178	8.99471	7.79886		1.53275	33.6693	0.0969858		1.24419	15.1332	6.79372	3.95444	2.00327	0.027049	0.254274		1.04317
2028	RU All / Normal	RES	1.81141	3.9419	0.108855	2.00538	22.8084	0.657857	0.0686775	3.13877	0.0295771	13.7104	0.580153	0.536299	3.47714	19.111	0.257092	0.307546	0.0861103	8.12059	4.02066	0.400427	2.53446	0.0394364	0.820696	0.124468	1.33985
2028	RU All / Normal	own_use	0.323706	1.00442	0.106257	0.418834	3.03859	0.0748818	0.0143835	0.817435	0.0481626	1.92977	0.463892	0.0641963	0.395519	3.50573	0.0592054	0.0353798	0.0770157	1.59022	0.99465	0.350971	0.396823	0.0448592	0.163212	0.0392672	0.208804
2028	Q29 / Normal	COM	0.791517	1.83431	0.107861	1.25074	9.21126	0.242825	0.0567128	1.58209	0.0378192	6.61007	0.257941	0.172497	1.38364	7.91146	0.0934858	0.151303	0.0852984	3.12454	1.57276	0.224872	0.801925	0.112043	0.580191	0.0245112	0.633063
2028	Q29 / Normal	IND	2.31422	3.75331	1.62477	2.47081	17.6401	0.545605	0.145792	9.04397	0.789733	8.80615	0.748126	0.522293	1.47325	9.59603	0.659136	0.22912	0.139972	5.34436	6.8827	2.24884	2.40353	0.637664	1.45432	0.564454	1.08701
2028	Q29 / Normal	PWR	0.443045	9.61564		2.45642	10.8017			4.58417	0.002178	8.99471	8.40445		1.46013	33.7769	0.0969858		1.25337	13.9316	6.79372	3.95444	2.00327	0.027049	0.254274		1.04317
2028	Q29 / Normal	RES	1.81141	3.9419	0.108855	2.00538	22.8084	0.657857	0.0686775	3.13877	0.0295771	13.7104	0.580153	0.536299	3.47714	19.111	0.257092	0.307546	0.0861103	8.12059	4.02066	0.400427	2.53446	0.0394364	0.820696	0.124468	1.33985
2028	Q29 / Normal	own_use	0.261577	0.934284	0.0898647	0.399348	2.95052	0.0705788	0.0132337	0.895431	0.0419342	1.86032	0.487545	0.0600771	0.380356	3.4353	0.0540069	0.0335728	0.0763599	1.48943	0.940368	0.333235	0.377867	0.0398302	0.151743	0.0348156	0.200231
2028	Q29 / Mild	COM	0.712779	1.7041	0.105129	1.10552	8.58572	0.217604	0.0508989	1.51335	0.0348508	6.05271	0.249065	0.164071	1.25144	7.32313	0.0865829	0.138863	0.0754109	2.91468	1.44252	0.201886	0.73398	0.105905	0.542499	0.0210125	0.542752
2028	Q29 / Mild	IND	2.32417	3.75278	1.64288	2.46074	17.6222	0.547712	0.145827	9.07187	0.790509	8.82856	0.748741	0.524505	1.483	9.60965	0.660387	0.229577	0.139945	5.35402	6.82882	2.24584	2.40504	0.633943	1.45432	0.563369	1.08582
2028	Q29 / Mild	PWR	0.244455	9.9798		2.45642	9.91852			3.50194		8.77174	7.87855			32.9355	0.0415704		0.895979	14.3874	6.79372	4.07761	2.00327		0.139327		1.04317
2028	Q29 / Mild	RES	1.64353	3.64196	0.104935	1.79844	21.0615	0.587077	0.0618131	3.02473	0.0276729	12.5886	0.54838	0.498861	3.16688	17.6354	0.238434	0.280196	0.0766342	7.58699	3.79736	0.39715	2.34576	0.0374173	0.751704	0.110565	1.1781
2028	Q29 / Mild	own_use	0.240337	0.931038	0.0904239	0.381671	2.79077	0.0659968	0.0126167	0.83506	0.041628	1.76859	0.459927	0.0579469	0.287985	3.29418	0.0501163	0.0316534	0.0579729	1.47586	0.920486	0.337817	0.365417	0.0379305	0.140927	0.0339134	0.187872
2028	Q29 / Coldest	COM	0.884426	2.1567	0.115146	1.4497	10.8887	0.288935	0.0639892	1.7177	0.0448146	7.59177	0.281605	0.185637	1.55167	8.76496	0.101193	0.168011	0.095714	3.71399	1.75718	0.251526	0.919598	0.1277	0.649493	0.0279125	0.767691
2028	Q29 / Coldest	IND	2.07847	3.60581	1.54266	2.26361	15.8719	0.521617	0.141752	8.75373	0.765483	8.44788	0.730149	0.492785	1.35714	8.74092	0.649041	0.209154	0.13627	5.17247	6.44468	2.19877	2.19845	0.603429	1.39987	0.522678	1.01023
2028	Q29 / Coldest	PWR	3.10132	11.6809		2.45642	7.41508			9.71618	0.00268102	10.0978	7.83459			37.2966			1.52981	17.3776	5.68435	4.34343	2.00327	0.216392	1.05279		1.04317
2028	Q29 / Coldest	RES	1.95605	4.68465	0.118473	2.28802	27.4992	0.787018	0.0772691	3.36641	0.0340804	15.6878	0.664217	0.582937	3.76306	20.6929	0.277932	0.34421	0.0960915	9.62018	4.3196	0.403514	2.75439	0.0445291	0.913397	0.134199	1.56448
2028	Q29 / Coldest	own_use	0.406018	1.08702	0.0915733	0.422359	3.09514	0.0792348	0.0140098	1.16496	0.0425578	2.05965	0.465023	0.0636102	0.337107	3.75376	0.0507282	0.0361997	0.090844	1.76001	0.90719	0.353522	0.399647	0.0499011	0.200283	0.0355851	0.218498
2028	Baseline / Normal	COM	0.791517	1.83431	0.107861	1.25074	9.21126	0.242825	0.0567128	1.58209	0.0378192	6.61007	0.257941	0.172497	1.38364	7.91146	0.0934858	0.151303	0.0852984	3.12454	1.57276	0.224872	0.801925	0.112043	0.580191	0.0245112	0.633063
2028	Baseline / Normal	IND	2.31422	3.75331	1.62477	2.47081	17.6401	0.545605	0.145792	9.04397	0.789733	8.80615	0.748126	0.522293	1.47325	9.59603	0.659136	0.22912	0.139972	5.34436	6.8827	2.24884	2.40353	0.637664	1.45432	0.564454	1.08701
2028	Baseline / Normal	PWR	0.443045	10.0307		2.45642	11.0269			3.12605	0.002178	8.99471	7.81508		1.70468	32.3956	0.0969858		1.25337	13.8763	6.79372	3.95444	2.00327	0.027049	0.254274		1.04317
2028	Baseline / Normal	RES	1.81141	3.9419	0.108855	2.00538	22.8084	0.657857	0.0686775	3.13877	0.0295771	13.7104	0.580153	0.536299	3.47714	19.111	0.257092	0.307546	0.0861103	8.12059	4.02066	0.400427	2.53446	0.0394364	0.820696	0.124468	1.33985
2028	Baseline / Normal	own_use	0.279829	0.984139	0.102679	0.418834	3.10063	0.0748818	0.0143835	0.895602	0.0481626	1.92977	0.464684	0.0641963	0.403909	3.44357	0.0592054	0.0353798	0.0774638	1.52888	0.99465	0.350971	0.396823	0.0448592	0.163212	0.0392672	0.208804
2028	Q29 / Coldest+	COM	0.884426	2.1567	0.115146	1.4497	10.8887	0.288935	0.0639892	1.7177	0.0448146	7.59177	0.281605	0.185637	1.55167	8.76496	0.101193	0.168011	0.095714	3.71399	1.75718	0.251526	0.919598	0.1277	0.649493	0.0279125	0.767691
2028	Q29 / Coldest+	IND	2.07847	3.40005	1.54266	2.26361	15.8719	0.485085	0.137676	8.30835	0.750466	7.91492	0.704122	0.492785	1.35714	8.74092	0.649041	0.209154	0.132374	4.9183	6.44468	2.13287	2.19845	0.603429	1.32364	0.522678	1.01023
2028	Q29 / Coldest+	PWR	3.10132	11.7507		2.45642	1.07124			8.67533		10.0978	7.53912			43.1588			1.52981	17.6654	5.68435	4.34343	2.00327	0.189343	3.90389		1.04317
2028	Q29 / Coldest+	RES	1.95605	4.56552	0.114719	2.21913	26.6675	0.767851	0.0772691	3.36641	0.0340804	15.5313	0.657607	0.575997	3.76306	20.6929	0.277932	0.336245	0.0960915	9.38169	4.16848	0.403514	2.75439	0.0436075	0.913397	0.134199	1.54008
2028	Q29 / Coldest+	own_use	0.406018	1.09043	0.0915733	0.422359	2.78556	0.0792348	0.0140098	1.11417	0.0424269	2.05965	0.450604	0.0636102	0.337107	4.03984	0.0507282	0.0361997	0.090844	1.77405	0.90719	0.353522	0.399647	0.0485811	0.339416	0.0355851	0.218498
2028	Baseline / Mild	COM	0.712779	1.7041	0.105129	1.10552	8.58572	0.217604	0.0508989	1.51335	0.0348508	6.05271	0.249065	0.164071	1.25144	7.32313	0.0865829	0.138863	0.0754109	2.91468	1.44252	0.201886	0.73398	0.105905	0.542499	0.0210125	0.542752
2028	Baseline / Mild	IND	2.32417	3.75278	1.64288	2.46074	17.6222	0.547712	0.145827	9.07187	0.790509	8.82856	0.748741	0.524505	1.483	9.60965	0.660387	0.229577	0.139945	5.35402	6.82882	2.24584	2.40504	0.633943	1.45432	0.563369	1.08582
2028	Baseline / Mild	PWR	0.189274	10.0485		2.45642	10.0515			4.73024		7.57332	8.02148			31.5879	0.0415704		1.15412	15.3828	6.79372	4.07761	2.00327	0.027049	0.139327		0.956238
2028	Baseline / Mild	RES	1.64353	3.64196	0.104935	1.79844	21.0615	0.587077	0.0618131	3.02473	0.0276729	12.5886	0.54838	0.498861	3.16688	17.6354	0.238434	0.280196	0.0766342	7.58699	3.79736	0.39715	2.34576	0.0374173	0.751704	0.110565	1.1781
2028	Baseline / Mild	own_use	0.255974	0.963987	0.103381	0.401079	2.93624	0.0703164	0.0137668	0.966549	0.0478626	1.77974	0.472807	0.0620836	0.299681	3.30421	0.0553246	0.033464	0.0716737	1.56666	0.974343	0.355529	0.384385	0.0442502	0.152397	0.0383566	0.192194
2028	Baseline / Coldest	COM	0.884426	2.1567	0.115146	1.4497	10.8887	0.288935	0.0639892	1.7177	0.0448146	7.59177	0.281605	0.185637	1.55167	8.76496	0.101193	0.168011	0.095714	3.71399	1.75718	0.251526	0.919598	0.1277	0.649493	0.0279125	0.767691
2028	Baseline / Coldest	IND	2.20132	3.60581	1.60112	2.3786	16.8929	0.521617	0.145827	9.00148	0.790509	8.52402	0.737586	0.511288	1.43056	8.74092	0.658051	0.221067	0.139945	5.20878	6.66876	2.23642	2.19845	0.621229	1.39987	0.522678	1.05433
2028	Baseline / Coldest	PWR	3.54436	11.2303		2.45642	6.88555			10.7312	0.474524	10.0978	7.66603			37.2967			1.52981	17.2797	5.68435	4.34343	2.00327	0.303664	0.955168		1.04317
2028	Baseline / Coldest	RES	2.01013	4.68465	0.118473	2.28802	27.4992	0.787018	0.0772691	3.36641	0.0340804	15.6878	0.664217	0.593345	3.87325	21.2502	0.277932	0.34421	0.0960915	9.62018	4.3196	0.403514	2.79726	0.0445291	0.933887	0.137921	1.58074
2028	Baseline / Coldest	own_use	0.445969	1.09463	0.10453	0.441766	3.20828	0.0835545	0.0151599	1.28604	0.0718182	2.12928	0.462702	0.0677468	0.348803	3.82956	0.0559365	0.0380103	0.0919477	1.79746	0.961047	0.371234	0.418614	0.0591597	0.206988	0.0400282	0.227062
2028	RU All / Mild	COM	0.712779	1.7041	0.105129	1.10552	8.58572	0.217604	0.0508989	1.51335	0.0348508	6.05271	0.249065	0.164071	1.25144	7.32313	0.0865829	0.138863	0.0754109	2.91468	1.44252	0.201886	0.73398	0.105905	0.542499	0.0210125	0.542752
2028	RU All / Mild	IND	2.32417	3.75278	1.64288	2.46074	17.6222	0.547712	0.145827	9.07187	0.790509	8.82856	0.748741	0.524505	1.483	9.60965	0.660387	0.229577	0.139945	5.35402	6.82882	2.24584	2.40504	0.633943	1.45432	0.563369	1.08582
2028	RU All / Mild	PWR	2.32148	9.73305		2.45642	7.61709			1.23022		8.77174	7.69092			33.8472	0.0415704		0.899149	15.2709	6.79372	4.07761	2.00327		0.139327		1.04317
2028	RU All / Mild	RES	1.64353	3.64196	0.104935	1.79844	21.0615	0.587077	0.0618131	3.02473	0.0276729	12.5886	0.54838	0.498861	3.16688	17.6354	0.238434	0.280196	0.0766342	7.58699	3.79736	0.39715	2.34576	0.0374173	0.751704	0.110565	1.1781
2028	RU All / Mild	own_use	0.360025	0.948593	0.103381	0.401079	2.81744	0.0703164	0.0137668	0.795748	0.0478626	1.83822	0.456676	0.0620836	0.299681	3.41446	0.0553246	0.033464	0.0592313	1.56121	0.974343	0.355529	0.384385	0.0429302	0.152397	0.0383566	0.196436
2028	REPowerEU / Normal	COM	0.791517	1.83431	0.107861	1.25074	9.21126	0.242825	0.0567128	1.58209	0.0378192	6.61007	0.257941	0.172497	1.38364	7.91146	0.0934858	0.151303	0.0852984	3.12454	1.57276	0.224872	0.801925	0.112043	0.580191	0.0245112	0.633063
2028	REPowerEU / Normal	IND	2.31422	3.75331	1.62477	2.47081	17.6401	0.545605	0.145792	9.04397	0.789733	8.80615	0.748126	0.522293	1.47325	9.59603	0.659136	0.22912	0.139972	5.34436	6.8827	2.24884	2.40353	0.637664	1.45432	0.564454	1.08701
2028	REPowerEU / Normal	RES	1.81141	3.9419	0.108855	2.00538	22.8084	0.657857	0.0686775	3.13877	0.0295771	13.7104	0.580153	0.536299	3.47714	19.111	0.257092	0.307546	0.0861103	8.12059	4.02066	0.400427	2.53446	0.0394364	0.820696	0.124468	1.33985
2028	REPowerEU / Normal	own_use	0.258208	0.637073	0.102679	0.418834	2.5741	0.0748818	0.0143835	0.743051	0.0480563	1.57545	0.380032	0.0641963	0.32072	2.75724	0.0550987	0.0353798	0.0345412	1.01274	0.99465	0.206411	0.396823	0.0435393	0.152427	0.0392672	0.157897
2028	REPowerEU / Mild	COM	0.712779	1.7041	0.105129	1.10552	8.58572	0.217604	0.0508989	1.51335	0.0348508	6.05271	0.249065	0.164071	1.25144	7.32313	0.0865829	0.138863	0.0754109	2.91468	1.44252	0.201886	0.73398	0.105905	0.542499	0.0210125	0.542752
2028	REPowerEU / Mild	IND	2.32417	3.75278	1.64288	2.46074	17.6222	0.547712	0.145827	9.07187	0.790509	8.82856	0.748741	0.524505	1.483	9.60965	0.660387	0.229577	0.139945	5.35402	6.82882	2.24584	2.40504	0.633943	1.45432	0.563369	1.08582
2028	REPowerEU / Mild	RES	1.64353	3.64196	0.104935	1.79844	21.0615	0.587077	0.0618131	3.02473	0.0276729	12.5886	0.54838	0.498861	3.16688	17.6354	0.238434	0.280196	0.0766342	7.58699	3.79736	0.39715	2.34576	0.0374173	0.751704	0.110565	1.1781
2028	REPowerEU / Mild	own_use	0.246737	0.649325	0.103381	0.401079	2.4573	0.0703164	0.0137668	0.735713	0.0478626	1.44951	0.318869	0.0620836	0.299681	2.46436	0.053296	0.033464	0.0348675	0.934764	0.974343	0.207557	0.384385	0.0429302	0.148216	0.0383566	0.145529
2028	REPowerEU / Coldest	COM	0.884426	2.1567	0.115146	1.4497	10.8887	0.288935	0.0639892	1.7177	0.0448146	7.59177	0.281605	0.185637	1.55167	8.76496	0.101193	0.168011	0.095714	3.71399	1.75718	0.251526	0.919598	0.1277	0.649493	0.0279125	0.767691
2028	REPowerEU / Coldest	IND	2.32417	3.75278	1.64288	2.46074	17.6222	0.547712	0.145827	9.07187	0.790509	8.82856	0.748741	0.524505	1.483	9.60965	0.660387	0.229577	0.139945	5.35402	6.82882	2.24584	2.40504	0.633943	1.45432	0.563369	1.08582
2028	REPowerEU / Coldest	PWR	0.443045	8.46137		2.45642	1.4244					7.30592	5.95237			27.8193			1.29627	12.2382	6.79372	1.86555	2.00327	0.0424068			0.173861
2028	REPowerEU / Coldest	RES	2.01013	4.68465	0.118473	2.28802	27.4992	0.787018	0.0772691	3.36641	0.0340804	15.6878	0.664217	0.593345	3.87325	21.2502	0.277932	0.34421	0.0960915	9.62018	4.3196	0.403514	2.86157	0.0445291	0.947547	0.137921	1.58074
2028	REPowerEU / Coldest	own_use	0.294625	0.959506	0.10453	0.441766	2.94178	0.0835545	0.0151599	0.762359	0.0486615	1.99303	0.379076	0.0677468	0.348803	3.36706	0.0559365	0.0380103	0.0805512	1.55143	1.01518	0.250314	0.418614	0.0464104	0.160376	0.0400282	0.18464
2028	RU All / Coldest+	COM	0.884426	2.1567	0.115146	1.4497	10.8887	0.288935	0.0639892	1.7177	0.0448146	7.59177	0.281605	0.185637	1.55167	8.76496	0.101193	0.168011	0.095714	3.71399	1.75718	0.251526	0.919598	0.1277	0.649493	0.0279125	0.767691
2028	RU All / Coldest+	IND	2.26275	3.72339	1.64288	2.42789	17.4763	0.547712	0.145827	9.07187	0.790509	8.82856	0.748741	0.516575	1.483	9.39246	0.660387	0.227875	0.139945	5.35402	6.7648	2.24584	2.35339	0.626314	1.39987	0.553196	1.06693
2028	RU All / Coldest+	PWR	4.13853	11.7507		2.45642	25.3662			8.926	1.02813	10.0978	7.54576		0.142788	43.1588	0.0715766		1.53883	17.6654	5.68435	4.34343	2.00327	0.324588	3.95428		1.04317
2028	RU All / Coldest+	RES	2.01013	4.68465	0.118473	2.28802	27.4992	0.787018	0.0772691	3.36641	0.0340804	15.6878	0.664217	0.593345	3.87325	21.2502	0.277932	0.34421	0.0960915	9.62018	4.3196	0.403514	2.86157	0.0445291	0.947547	0.137921	1.58074
2028	RU All / Coldest+	own_use	0.474964	1.12003	0.10453	0.441766	4.11014	0.0835545	0.0151599	1.19795	0.0988344	2.12928	0.456833	0.0677468	0.355771	4.11563	0.0594294	0.0380103	0.0923882	1.81628	0.961047	0.371234	0.418614	0.0601808	0.353345	0.0400282	0.227062
2028	RU LNG / Coldest+	COM	0.884426	2.1567	0.115146	1.4497	10.8887	0.288935	0.0639892	1.7177	0.0448146	7.59177	0.281605	0.185637	1.55167	8.76496	0.101193	0.168011	0.095714	3.71399	1.75718	0.251526	0.919598	0.1277	0.649493	0.0279125	0.767691
2028	RU LNG / Coldest+	IND	2.07847	3.40005	1.54266	2.26361	15.8719	0.485085	0.145012	8.94397	0.785504	8.44788	0.730149	0.492785	1.35714	8.74092	0.658051	0.209154	0.139276	4.9183	6.44468	2.2267	2.19845	0.603429	1.37809	0.522678	1.01023
2028	RU LNG / Coldest+	PWR	3.10132	11.7507		2.45642	12.2949			8.926	0.999882	10.0978	7.42336			43.1588			1.52981	17.6654	5.68435	4.34343	2.00327	0.243441	3.90389		1.04317
2028	RU LNG / Coldest+	RES	1.95605	4.637	0.116221	2.24668	27.0002	0.783184	0.0772691	3.36641	0.0340804	15.6878	0.664217	0.579467	3.76306	20.6929	0.277932	0.339431	0.0960915	9.57248	4.22893	0.403514	2.75439	0.0439761	0.913397	0.134199	1.54822
2028	RU LNG / Coldest+	own_use	0.424348	1.12003	0.10453	0.441766	3.47226	0.0835545	0.0151599	1.19795	0.0974557	2.12928	0.45086	0.0677468	0.348803	4.11563	0.0559365	0.0380103	0.0919477	1.81628	0.961047	0.371234	0.418614	0.0562208	0.350886	0.0400282	0.227062
2028	RU All / Coldest	COM	0.884426	2.1567	0.115146	1.4497	10.8887	0.288935	0.0639892	1.7177	0.0448146	7.59177	0.281605	0.185637	1.55167	8.76496	0.101193	0.168011	0.095714	3.71399	1.75718	0.251526	0.919598	0.1277	0.649493	0.0279125	0.767691
2028	RU All / Coldest	IND	2.32417	3.75278	1.64288	2.46074	17.6222	0.547712	0.145827	9.07187	0.790509	8.82856	0.748741	0.524505	1.483	9.60965	0.660387	0.229577	0.139945	5.35402	6.82882	2.24584	2.40504	0.633943	1.45432	0.563369	1.08582
2028	RU All / Coldest	PWR	5.31655	11.2303	0.0434078	2.45642	19.3902			10.7301	0.689803	10.0978	7.68206		0.0508776	38.136	0.0902349		1.53449	17.4192	6.57686	4.34343	2.00327	0.324588	0.616399		1.04317
2028	RU All / Coldest	RES	2.01013	4.68465	0.118473	2.28802	27.4992	0.787018	0.0772691	3.36641	0.0340804	15.6878	0.664217	0.593345	3.87325	21.2502	0.277932	0.34421	0.0960915	9.62018	4.3196	0.403514	2.86157	0.0445291	0.947547	0.137921	1.58074
2028	RU All / Coldest	own_use	0.532451	1.09463	0.106649	0.441766	3.81851	0.0835545	0.0151599	1.28599	0.0823239	2.12928	0.463484	0.0677468	0.351286	3.87051	0.06034	0.0380103	0.0921763	1.80427	1.0046	0.371234	0.418614	0.0601808	0.190456	0.0400282	0.227062
2028	Baseline / Coldest+	COM	0.884426	2.1567	0.115146	1.4497	10.8887	0.288935	0.0639892	1.7177	0.0448146	7.59177	0.281605	0.185637	1.55167	8.76496	0.101193	0.168011	0.095714	3.71399	1.75718	0.251526	0.919598	0.1277	0.649493	0.0279125	0.767691
2028	Baseline / Coldest+	IND	2.07847	3.40005	1.54266	2.26361	15.8719	0.485085	0.144197	8.81736	0.780499	8.44788	0.704122	0.492785	1.35714	8.74092	0.651155	0.209154	0.138497	4.9183	6.44468	2.20818	2.19845	0.603429	1.32364	0.522678	1.01023
2028	Baseline / Coldest+	PWR	3.10132	11.7507		2.45642	9.98287			8.926	0.628831	10.0978	7.42378			43.1588			1.52981	17.6654	5.68435	4.34343	2.00327	0.243441	3.90389		1.04317
2028	Baseline / Coldest+	RES	1.95605	4.61318	0.114719	2.2329	27.0002	0.775518	0.0772691	3.36641	0.0340804	15.6878	0.664217	0.575997	3.76306	20.6929	0.277932	0.339431	0.0960915	9.52478	4.19871	0.403514	2.75439	0.0437918	0.913397	0.134199	1.54008
2028	Baseline / Coldest+	own_use	0.424348	1.12003	0.10453	0.441766	3.35943	0.0835545	0.0151599	1.19795	0.0793484	2.12928	0.45088	0.0677468	0.348803	4.11563	0.0559365	0.0380103	0.0919477	1.81628	0.961047	0.371234	0.418614	0.0562208	0.350886	0.0400282	0.227062
2028	REPowerEU / Coldest+	COM	0.884426	2.1567	0.115146	1.4497	10.8887	0.288935	0.0639892	1.7177	0.0448146	7.59177	0.281605	0.185637	1.55167	8.76496	0.101193	0.168011	0.095714	3.71399	1.75718	0.251526	0.919598	0.1277	0.649493	0.0279125	0.767691
2028	REPowerEU / Coldest+	IND	2.32417	3.75278	1.64288	2.46074	17.6222	0.547712	0.145827	9.07187	0.790509	8.82856	0.748741	0.524505	1.483	9.60965	0.660387	0.229577	0.139945	5.35402	6.82882	2.24584	2.40504	0.633943	1.45432	0.563369	1.08582
2028	REPowerEU / Coldest+	PWR	0.443045	11.3134		2.45642	0.992977				0.165559	10.0978	6.06843			28.954			1.52981	16.7189	6.79372	0.258182	2.00327	0.153697			0.60978
2028	REPowerEU / Coldest+	RES	2.01013	4.68465	0.118473	2.28802	27.4992	0.787018	0.0772691	3.36641	0.0340804	15.6878	0.664217	0.593345	3.87325	21.2502	0.277932	0.34421	0.0960915	9.62018	4.3196	0.403514	2.86157	0.0445291	0.947547	0.137921	1.58074
2028	REPowerEU / Coldest+	own_use	0.294625	1.09868	0.10453	0.441766	2.92073	0.0835545	0.0151599	0.762359	0.0567408	2.12928	0.384739	0.0677468	0.348803	3.42243	0.0559365	0.0380103	0.0919477	1.77009	1.01518	0.171874	0.418614	0.0518413	0.160376	0.0400282	0.205913
2028	RU LNG / Normal	COM	0.791517	1.83431	0.107861	1.25074	9.21126	0.242825	0.0567128	1.58209	0.0378192	6.61007	0.257941	0.172497	1.38364	7.91146	0.0934858	0.151303	0.0852984	3.12454	1.57276	0.224872	0.801925	0.112043	0.580191	0.0245112	0.633063
2028	RU LNG / Normal	IND	2.31422	3.75331	1.62477	2.47081	17.6401	0.545605	0.145792	9.04397	0.789733	8.80615	0.748126	0.522293	1.47325	9.59603	0.659136	0.22912	0.139972	5.34436	6.8827	2.24884	2.40353	0.637664	1.45432	0.564454	1.08701
2028	RU LNG / Normal	PWR	0.443045	10.0307		2.45642	11.1026			2.53941	0.002178	8.99471	7.81508		1.70468	32.3153	0.0969858		1.47157	13.8654	6.79372	3.95444	2.00327	0.027049	0.254274		1.04317
2028	RU LNG / Normal	RES	1.81141	3.9419	0.108855	2.00538	22.8084	0.657857	0.0686775	3.13877	0.0295771	13.7104	0.580153	0.536299	3.47714	19.111	0.257092	0.307546	0.0861103	8.12059	4.02066	0.400427	2.53446	0.0394364	0.820696	0.124468	1.33985
2028	RU LNG / Normal	own_use	0.279829	0.984139	0.102679	0.418834	3.10432	0.0748818	0.0143835	0.866974	0.0481626	1.92977	0.464684	0.0641963	0.403909	3.43965	0.0592054	0.0353798	0.0881119	1.52835	0.99465	0.350971	0.396823	0.0448592	0.163212	0.0392672	0.208804
2028	US Delay / Normal	COM	0.791517	1.83431	0.107861	1.25074	9.21126	0.242825	0.0567128	1.58209	0.0378192	6.61007	0.257941	0.172497	1.38364	7.91146	0.0934858	0.151303	0.0852984	3.12454	1.57276	0.224872	0.801925	0.112043	0.580191	0.0245112	0.633063
2028	US Delay / Normal	IND	2.31422	3.75331	1.62477	2.47081	17.6401	0.545605	0.145792	9.04397	0.789733	8.80615	0.748126	0.522293	1.47325	9.59603	0.659136	0.22912	0.139972	5.34436	6.8827	2.24884	2.40353	0.637664	1.45432	0.564454	1.08701
2028	US Delay / Normal	PWR	3.48686	10.3286		2.45642	7.28817			1.43088	0.002178	8.47309	7.74238		1.35025	33.8713	0.101552		1.27089	13.8822	6.79372	3.95444	2.00327	0.0328462	0.254274		1.04317
2028	US Delay / Normal	RES	1.81141	3.9419	0.108855	2.00538	22.8084	0.657857	0.0686775	3.13877	0.0295771	13.7104	0.580153	0.536299	3.47714	19.111	0.257092	0.307546	0.0861103	8.12059	4.02066	0.400427	2.53446	0.0394364	0.820696	0.124468	1.33985
2028	US Delay / Normal	own_use	0.410115	0.969076	0.0898647	0.399348	2.77906	0.0705788	0.0132337	0.741551	0.0419342	1.83486	0.455236	0.0600771	0.374993	3.4399	0.0542298	0.0335728	0.077215	1.48702	0.940368	0.333235	0.377867	0.0401131	0.151743	0.0348156	0.200231
2028	US Delay / Mild	COM	0.712779	1.7041	0.105129	1.10552	8.58572	0.217604	0.0508989	1.51335	0.0348508	6.05271	0.249065	0.164071	1.25144	7.32313	0.0865829	0.138863	0.0754109	2.91468	1.44252	0.201886	0.73398	0.105905	0.542499	0.0210125	0.542752
2028	US Delay / Mild	IND	2.32417	3.75278	1.64288	2.46074	17.6222	0.547712	0.145827	9.07187	0.790509	8.82856	0.748741	0.524505	1.483	9.60965	0.660387	0.229577	0.139945	5.35402	6.82882	2.24584	2.40504	0.633943	1.45432	0.563369	1.08582
2028	US Delay / Mild	PWR	0.546366	10.0485		2.45642	9.62008			2.00297		7.57332	8.00387			32.1582	0.0461367		1.11293	15.8789	6.79372	4.07745	2.00327	0.027049	0.139327		0.956238
2028	US Delay / Mild	RES	1.64353	3.64196	0.104935	1.79844	21.0615	0.587077	0.0618131	3.02473	0.0276729	12.5886	0.54838	0.498861	3.16688	17.6354	0.238434	0.280196	0.0766342	7.58699	3.79736	0.39715	2.34576	0.0374173	0.751704	0.110565	1.1781
2028	US Delay / Mild	own_use	0.25507	0.93439	0.0904239	0.381671	2.77621	0.0659968	0.0126167	0.761911	0.041628	1.71011	0.466043	0.0579469	0.287985	3.25625	0.0503392	0.0316534	0.0685601	1.54865	0.920486	0.337809	0.365417	0.0392505	0.140927	0.0339134	0.18363
2028	US Delay / Coldest	COM	0.884426	2.1567	0.115146	1.4497	10.8887	0.288935	0.0639892	1.7177	0.0448146	7.59177	0.281605	0.185637	1.55167	8.76496	0.101193	0.168011	0.095714	3.71399	1.75718	0.251526	0.919598	0.1277	0.649493	0.0279125	0.767691
2028	US Delay / Coldest	IND	2.07847	3.40005	1.54266	2.26361	15.8719	0.485085	0.136046	8.30835	0.730445	7.91492	0.704122	0.492785	1.35714	8.74092	0.633466	0.209154	0.130816	4.9183	6.44468	2.13287	2.19845	0.603429	1.32364	0.522678	1.01023
2028	US Delay / Coldest	PWR	0.0906304	11.6809		2.45642	0.258824			9.22423		10.0978	7.89514			37.2966			1.52981	17.3776	5.68435	4.34343	2.00327	0.189343	0.558442		0.869307
2028	US Delay / Coldest	RES	1.95605	4.56552	0.114719	2.21913	26.6675	0.767851	0.0760716	3.3183	0.0334464	15.2966	0.647691	0.575997	3.76306	20.6929	0.276477	0.336245	0.0939526	9.42939	4.16848	0.3978	2.75439	0.0436075	0.913397	0.134199	1.54008
2028	US Delay / Coldest	own_use	0.259097	1.08702	0.0915733	0.422359	2.74592	0.0792348	0.0140098	1.14095	0.0424269	2.05965	0.467977	0.0636102	0.337107	3.75376	0.0507282	0.0361997	0.090844	1.76001	0.90719	0.353522	0.399647	0.0485811	0.176158	0.0355851	0.210014
2028	RU LNG / Mild	COM	0.712779	1.7041	0.105129	1.10552	8.58572	0.217604	0.0508989	1.51335	0.0348508	6.05271	0.249065	0.164071	1.25144	7.32313	0.0865829	0.138863	0.0754109	2.91468	1.44252	0.201886	0.73398	0.105905	0.542499	0.0210125	0.542752
2028	RU LNG / Mild	IND	2.32417	3.75278	1.64288	2.46074	17.6222	0.547712	0.145827	9.07187	0.790509	8.82856	0.748741	0.524505	1.483	9.60965	0.660387	0.229577	0.139945	5.35402	6.82882	2.24584	2.40504	0.633943	1.45432	0.563369	1.08582
2028	RU LNG / Mild	PWR	0.443045	10.0485		2.45642	10.5391			4.76111		7.76467	8.02146			31.5879	0.0415704		1.15412	15.3828	6.79372	4.07761	2.00327	0.027049	0.139327		0.956238
2028	RU LNG / Mild	RES	1.64353	3.64196	0.104935	1.79844	21.0615	0.587077	0.0618131	3.02473	0.0276729	12.5886	0.54838	0.498861	3.16688	17.6354	0.238434	0.280196	0.0766342	7.58699	3.79736	0.39715	2.34576	0.0374173	0.751704	0.110565	1.1781
2028	RU LNG / Mild	own_use	0.268358	0.963987	0.103381	0.401079	2.96003	0.0703164	0.0137668	0.968055	0.0478626	1.78907	0.472806	0.0620836	0.299681	3.30421	0.0553246	0.033464	0.0716737	1.56666	0.974343	0.355529	0.384385	0.0442502	0.152397	0.0383566	0.192194
2028	US Delay / Coldest+	COM	0.884426	2.1567	0.115146	1.4497	10.8887	0.288935	0.0639892	1.7177	0.0448146	7.59177	0.281605	0.185637	1.55167	8.76496	0.101193	0.168011	0.095714	3.71399	1.75718	0.251526	0.919598	0.1277	0.649493	0.0279125	0.767691
2028	US Delay / Coldest+	IND	2.07847	3.40005	1.54266	2.26361	15.8719	0.485085	0.136046	8.30835	0.730445	7.91492	0.704122	0.492785	1.35714	8.74092	0.633466	0.209154	0.130816	4.9183	6.44468	2.13287	2.19845	0.603429	1.32364	0.522678	1.01023
2028	US Delay / Coldest+	RES	1.88034	4.56552	0.114719	2.21913	26.6675	0.767851	0.0752733	3.24612	0.0330238	15.2966	0.647691	0.551711	3.60879	19.9127	0.272415	0.336245	0.0925775	9.38169	4.10803	0.39399	2.60433	0.0432389	0.913397	0.128988	1.48316
2028	US Delay / Coldest+	own_use	0.254674	1.09043	0.0915733	0.422359	2.74592	0.0792348	0.0140098	1.11941	0.0424269	2.05965	0.450604	0.0636102	0.337107	3.94524	0.0507282	0.0361997	0.090844	1.77405	0.90719	0.353522	0.399647	0.0485811	0.327678	0.0355851	0.197287
2028	Q27 / Normal	COM	0.791517	1.83431	0.107861	1.25074	9.21126	0.242825	0.0567128	1.58209	0.0378192	6.61007	0.257941	0.172497	1.38364	7.91146	0.0934858	0.151303	0.0852984	3.12454	1.57276	0.224872	0.801925	0.112043	0.580191	0.0245112	0.633063
2028	Q27 / Normal	IND	2.31422	3.75331	1.62477	2.47081	17.6401	0.545605	0.145792	9.04397	0.789733	8.80615	0.748126	0.522293	1.47325	9.59603	0.659136	0.22912	0.139972	5.34436	6.8827	2.24884	2.40353	0.637664	1.45432	0.564454	1.08701
2028	Q27 / Normal	PWR	0.471046	9.7157		2.45642	14.4489			3.98493	0.141742	9.09476	7.81508		1.70468	33.2052	0.0969858		1.4718	12.4138	6.79372	3.95444	2.00327	0.0811469	0.254274		1.04317
2028	Q27 / Normal	RES	1.81141	3.9419	0.108855	2.00538	22.8084	0.657857	0.0686775	3.13877	0.0295771	13.7104	0.580153	0.536299	3.47714	19.111	0.257092	0.307546	0.0861103	8.12059	4.02066	0.400427	2.53446	0.0394364	0.820696	0.124468	1.33985
2028	Q27 / Normal	own_use	0.262944	0.939167	0.0898647	0.399348	3.1285	0.0705788	0.0132337	0.866188	0.0487449	1.8652	0.458783	0.0600771	0.39229	3.4074	0.0540069	0.0335728	0.0870192	1.41536	0.940368	0.333235	0.377867	0.0424701	0.151743	0.0348156	0.200231
2028	Q27 / Mild	COM	1.42556	3.40821	0.210259	2.21105	17.1714	0.435207	0.101798	3.02671	0.0697016	12.1054	0.498131	0.328143	2.50289	14.6463	0.173166	0.277725	0.150822	5.82937	2.88505	0.403773	1.46796	0.211809	1.085	0.0420251	1.0855
2028	Q27 / Mild	IND	4.64834	7.50557	3.28577	4.92149	35.2443	1.09542	0.291654	18.1437	1.58102	17.6571	1.49748	1.04901	2.966	19.2193	1.32077	0.459153	0.279889	10.708	13.6576	4.49167	4.81008	1.26789	2.90864	1.12674	2.17165
2028	Q27 / Mild	PWR	0.886091	20.0979		4.91284	23.067			7.25021		15.4269	16.6014			61.6597	0.0831407		2.68855	31.1026	13.5874	7.77935	4.00655	0.216392	0.278655		2.08634
2028	Q27 / Mild	RES	3.28706	7.28391	0.20987	3.59689	42.123	1.17415	0.123626	6.04946	0.0553459	25.1772	1.09676	0.997722	6.33376	35.2708	0.476868	0.560393	0.153268	15.174	7.59473	0.7943	4.69152	0.0748347	1.50341	0.221131	2.3562
2028	Q27 / Mild	own_use	0.500056	1.86882	0.180848	0.763343	5.73916	0.131994	0.0252334	1.68214	0.083256	3.43389	0.961055	0.115894	0.575969	6.38285	0.100233	0.0633069	0.159699	3.06532	1.84097	0.657292	0.730834	0.0864209	0.281854	0.0678269	0.375745
2028	Q27 Shock / Coldest	COM	0.884426	2.1567	0.115146	1.4497	10.8887	0.288935	0.0639892	1.7177	0.0448146	7.59177	0.281605	0.185637	1.55167	8.76496	0.101193	0.168011	0.095714	3.71399	1.75718	0.251526	0.919598	0.1277	0.649493	0.0279125	0.767691
2028	Q27 Shock / Coldest	IND	2.26275	3.6646	1.61783	2.41146	17.1846	0.532055	0.145827	9.00824	0.790509	8.60015	0.737586	0.516575	1.45153	9.39246	0.658051	0.224471	0.139945	5.24509	6.73278	2.23642	2.32844	0.626314	1.39987	0.553196	1.06693
2028	Q27 Shock / Coldest	PWR	3.98741	11.2303		2.45642	8.86557			10.8203	0.607075	10.0978	7.68206			38.5281			1.52981	17.2657	5.68435	4.34343	2.00327	0.324588	0.305195		1.04317
2028	Q27 Shock / Coldest	RES	2.01013	4.68465	0.118473	2.28802	27.4992	0.787018	0.0772691	3.36641	0.0340804	15.6878	0.664217	0.593345	3.87325	21.2502	0.277932	0.34421	0.0960915	9.62018	4.3196	0.403514	2.86157	0.0445291	0.933887	0.137921	1.58074
2028	Q27 Shock / Coldest	own_use	0.449259	1.06503	0.0915733	0.422359	3.16593	0.0792348	0.0140098	1.21884	0.0720522	2.05965	0.457579	0.0636102	0.337107	3.81386	0.0507282	0.0361997	0.090844	1.75455	0.90719	0.353522	0.399647	0.0551811	0.1638	0.0355851	0.218498
2028	RU LNG / Coldest	COM	0.884426	2.1567	0.115146	1.4497	10.8887	0.288935	0.0639892	1.7177	0.0448146	7.59177	0.281605	0.185637	1.55167	8.76496	0.101193	0.168011	0.095714	3.71399	1.75718	0.251526	0.919598	0.1277	0.649493	0.0279125	0.767691
2028	RU LNG / Coldest	IND	2.2218	3.6646	1.60112	2.39503	17.0387	0.532055	0.145827	9.00824	0.790509	8.60015	0.737586	0.511288	1.43056	9.24768	0.660387	0.222769	0.139945	5.24509	6.66876	2.23642	2.31896	0.621229	1.39987	0.546415	1.05433
2028	RU LNG / Coldest	PWR	3.54436	11.2303		2.45642	9.18629			10.5682	0.54758	10.0978	7.66603			37.2967			1.52981	17.2797	5.68435	4.34343	2.00327	0.324588	0.997132		1.04317
2028	RU LNG / Coldest	RES	2.01013	4.68465	0.118473	2.28802	27.4992	0.787018	0.0772691	3.36641	0.0340804	15.6878	0.664217	0.593345	3.87325	21.2502	0.277932	0.34421	0.0960915	9.62018	4.3196	0.403514	2.86157	0.0445291	0.933887	0.137921	1.58074
2028	RU LNG / Coldest	own_use	0.445969	1.09463	0.10453	0.441766	3.32056	0.0835545	0.0151599	1.27809	0.0753834	2.12928	0.462702	0.0677468	0.348803	3.82956	0.0559365	0.0380103	0.0919477	1.79746	0.961047	0.371234	0.418614	0.0601808	0.209036	0.0400282	0.227062
2028	Q27 / Coldest+	COM	0.884426	2.1567	0.115146	1.4497	10.8887	0.288935	0.0639892	1.7177	0.0448146	7.59177	0.281605	0.185637	1.55167	8.76496	0.101193	0.168011	0.095714	3.71399	1.75718	0.251526	0.919598	0.1277	0.649493	0.0279125	0.767691
2028	Q27 / Coldest+	IND	2.07847	3.42944	1.54266	2.26361	15.8719	0.521617	0.144197	8.94461	0.780499	8.52402	0.730149	0.492785	1.35714	8.74092	0.655826	0.209154	0.138497	5.02723	6.44468	2.22701	2.19845	0.603429	1.39987	0.522678	1.01023
2028	Q27 / Coldest+	PWR	3.54436	11.7507		2.45642	13.5054			8.926	0.515544	10.0978	7.59139			43.1588			1.52981	17.6654	5.68435	4.34343	2.00327	0.27049	3.90389		1.04317
2028	Q27 / Coldest+	RES	1.97768	4.66083	0.116221	2.24668	27.1665	0.783184	0.0772691	3.36641	0.0340804	15.6096	0.660912	0.582937	3.80714	20.9158	0.276477	0.341024	0.0960915	9.57248	4.22893	0.403514	2.79726	0.0439761	0.920227	0.135688	1.55635
2028	Q27 / Coldest+	own_use	0.427639	1.09043	0.0915733	0.422359	3.39235	0.0792348	0.0140098	1.1264	0.0675855	2.05965	0.453154	0.0636102	0.337107	4.03984	0.0507282	0.0361997	0.090844	1.77405	0.90719	0.353522	0.399647	0.0525411	0.339416	0.0355851	0.218498
2028	REPowerEU / Normal	PWR		2.91868		2.45642	0.237255					1.73403	6.08041			18.3314	0.0128321		0.37381	3.29975	6.79372	0.99216	2.00327		0.033266
2028	REPowerEU / Mild	PWR		3.6005		2.45642	0.237255					0.806494	4.86702			14.378			0.399891	2.43403	6.79372	1.04539	2.00327		0.0536538
2028	US Delay / Coldest+	PWR		11.7507		2.45642	0.258824			8.78277		10.0978	7.53913			41.2202			1.52981	17.6654	5.68435	4.34343	2.00327	0.189343	3.66336		0.608515
2029	RU All / Normal	COM	0.789269	1.83478	0.102611	1.25525	9.2316	0.240625	0.0566849	1.56623	0.0377354	6.5915	0.256936	0.169519	1.37357	7.88438	0.0930186	0.150878	0.0853397	3.11343	1.59751	0.226126	0.800945	0.114197	0.580191	0.0245822	0.633618
2029	RU All / Normal	IND	2.249	3.75704	1.50585	2.51922	17.7649	0.521711	0.145578	8.85019	0.781269	8.66086	0.7435	0.507608	1.41241	9.49236	0.652599	0.225894	0.140142	5.27353	7.29216	2.27238	2.39297	0.679863	1.45432	0.572172	1.09303
2029	RU All / Normal	PWR	0.565334	9.65618		2.6748	7.22122					8.74556	7.28763		0.0220165	29.202	0.0924963		1.01405	13.2005	6.79372	3.56931	2.35092		0.111544		1.04317
2029	RU All / Normal	RES	1.80321	3.94271	0.104449	2.01624	22.8444	0.652686	0.068642	3.10168	0.0294668	13.6664	0.578668	0.529409	3.44432	19.051	0.255786	0.306962	0.0861551	8.09005	4.14589	0.40448	2.53039	0.0403297	0.820696	0.125123	1.34199
2029	RU All / Normal	own_use	0.281589	0.966138	0.095466	0.432985	2.92474	0.0731677	0.0143683	0.729482	0.047567	1.90632	0.43856	0.0628823	0.316252	3.27759	0.0585292	0.0351478	0.0657989	1.48985	1.02518	0.33377	0.412944	0.0460801	0.156247	0.0397402	0.209277
2029	Q29 / Normal	COM	0.789269	1.83478	0.102611	1.25525	9.2316	0.240625	0.0566849	1.56623	0.0377354	6.5915	0.256936	0.169519	1.37357	7.88438	0.0930186	0.150878	0.0853397	3.11343	1.59751	0.226126	0.800945	0.114197	0.580191	0.0245822	0.633618
2029	Q29 / Normal	IND	2.249	3.75704	1.50585	2.51922	17.7649	0.521711	0.145578	8.85019	0.781269	8.66086	0.7435	0.507608	1.41241	9.49236	0.652599	0.225894	0.140142	5.27353	7.29216	2.27238	2.39297	0.679863	1.45432	0.572172	1.09303
2029	Q29 / Normal	PWR	0.458146	8.0775		2.6748	7.27959					8.77321	6.45417			28.7463	0.0924963		0.890859	10.3089	6.79372	3.56931	2.35092		0.111544		1.04317
2029	Q29 / Normal	RES	1.80321	3.94271	0.104449	2.01624	22.8444	0.652686	0.068642	3.10168	0.0294668	13.6664	0.578668	0.529409	3.44432	19.051	0.255786	0.306962	0.0861551	8.09005	4.14589	0.40448	2.53039	0.0403297	0.820696	0.125123	1.34199
2029	Q29 / Normal	own_use	0.258621	0.859467	0.0835898	0.413117	2.78748	0.0690531	0.0132201	0.659683	0.0414054	1.83937	0.392024	0.0588789	0.304039	3.18049	0.0533823	0.0333662	0.0586818	1.30715	0.967669	0.315848	0.394071	0.0407182	0.144777	0.0352276	0.200656
2029	Q29 / Mild	COM	0.710531	1.70458	0.0998798	1.11003	8.60606	0.215403	0.0508711	1.49749	0.034767	6.03414	0.248061	0.161093	1.24137	7.29605	0.0861157	0.138438	0.0754521	2.90357	1.46728	0.20314	0.733	0.108058	0.542499	0.0210836	0.543307
2029	Q29 / Mild	IND	2.25895	3.75651	1.52395	2.50915	17.747	0.523818	0.145613	8.87809	0.782045	8.68328	0.744114	0.50982	1.42216	9.50598	0.653851	0.226351	0.140115	5.28319	7.23828	2.26938	2.39448	0.676142	1.45432	0.571087	1.09185
2029	Q29 / Mild	PWR	0.158055	7.27957		2.6748	4.56782			0.07751		8.50593	6.86086			27.9346	0.0373764		0.673806	9.66997	6.79372	3.63799	2.35092		0.0935048		0.869307
2029	Q29 / Mild	RES	1.63533	3.64276	0.10053	1.8093	21.0975	0.581907	0.0617777	2.98765	0.0275627	12.5446	0.546896	0.49197	3.13405	17.5753	0.237128	0.279613	0.076679	7.55645	3.92259	0.401203	2.34169	0.0383107	0.751704	0.11122	1.18024
2029	Q29 / Mild	own_use	0.232428	0.799511	0.084149	0.39544	2.5385	0.0644711	0.0126032	0.655908	0.0412055	1.74548	0.409917	0.0567487	0.282922	3.04082	0.0495062	0.0314468	0.0471433	1.24016	0.947787	0.317772	0.381621	0.0401385	0.138691	0.0343255	0.179814
2029	Q29 / Coldest	COM	0.882178	2.15717	0.109896	1.45421	10.909	0.286735	0.0639613	1.70184	0.0447309	7.5732	0.280601	0.182658	1.5416	8.73788	0.100726	0.167587	0.0957553	3.70289	1.78194	0.25278	0.918617	0.129854	0.649493	0.0279835	0.768246
2029	Q29 / Coldest	IND	2.01325	3.63893	1.43208	2.3613	17.0177	0.502942	0.143167	8.68732	0.76714	8.37873	0.721805	0.4781	1.29629	8.63725	0.644508	0.216139	0.137888	5.13795	6.85414	2.24114	2.18789	0.645628	1.39987	0.530396	1.01626
2029	Q29 / Coldest	PWR	0.784656	11.3164		2.6748	0.547171			5.78869		10.0824	6.62289			35.6678			1.52981	16.7766	5.68435	4.07759	2.35092	0.183696	0.0752482		0.956238
2029	Q29 / Coldest	RES	1.96948	4.68546	0.114068	2.29888	27.5352	0.781847	0.0772337	3.32933	0.0339702	15.6438	0.662733	0.586455	3.77431	20.8557	0.276626	0.343626	0.0961363	9.58964	4.44483	0.407567	2.79319	0.0454224	0.927057	0.136343	1.57475
2029	Q29 / Coldest	own_use	0.289272	1.06948	0.0852985	0.436128	2.76883	0.0777091	0.0139962	0.96126	0.0420044	2.04876	0.405545	0.0624119	0.332044	3.66497	0.0503227	0.0359931	0.0908565	1.72519	0.934491	0.341957	0.41585	0.0505136	0.152578	0.0359971	0.214682
2029	Baseline / Normal	COM	0.789269	1.83478	0.102611	1.25525	9.2316	0.240625	0.0566849	1.56623	0.0377354	6.5915	0.256936	0.169519	1.37357	7.88438	0.0930186	0.150878	0.0853397	3.11343	1.59751	0.226126	0.800945	0.114197	0.580191	0.0245822	0.633618
2029	Baseline / Normal	IND	2.249	3.75704	1.50585	2.51922	17.7649	0.521711	0.145578	8.85019	0.781269	8.66086	0.7435	0.507608	1.41241	9.49236	0.652599	0.225894	0.140142	5.27353	7.29216	2.27238	2.39297	0.679863	1.45432	0.572172	1.09303
2029	Baseline / Normal	PWR	0.421265	9.47247		2.6748	7.65531			2.73984		8.51995	7.40139		0.0143558	29.9733	0.0924963		1.18652	11.6983	6.79372	3.56931	2.35092	0.0204107	0.111704		1.04317
2029	Baseline / Normal	RES	1.80321	3.94271	0.104449	2.01624	22.8444	0.652686	0.068642	3.10168	0.0294668	13.6664	0.578668	0.529409	3.44432	19.051	0.255786	0.306962	0.0861551	8.09005	4.14589	0.40448	2.53039	0.0403297	0.820696	0.125123	1.34199
2029	Baseline / Normal	own_use	0.274559	0.957172	0.095466	0.432985	2.94592	0.0731677	0.0143683	0.863186	0.047567	1.89531	0.444112	0.0628823	0.315879	3.31523	0.0585292	0.0351478	0.0742152	1.41655	1.02518	0.33377	0.412944	0.0470762	0.156255	0.0397402	0.209277
2029	Q29 / Coldest+	COM	0.882178	2.15717	0.109896	1.45421	10.909	0.286735	0.0639613	1.70184	0.0447309	7.5732	0.280601	0.182658	1.5416	8.73788	0.100726	0.167587	0.0957553	3.70289	1.78194	0.25278	0.918617	0.129854	0.649493	0.0279835	0.768246
2029	Q29 / Coldest+	IND	2.01325	3.40378	1.42373	2.31202	15.9967	0.461191	0.137462	8.11486	0.732434	7.76964	0.699495	0.4781	1.29629	8.63725	0.625824	0.205928	0.132544	4.84758	6.85414	2.15645	2.18789	0.645628	1.32364	0.530396	1.01626
2029	Q29 / Coldest+	PWR	0.568514	11.8848		2.6748	0.345098			8.2812	0.0528902	10.0978	6.75804			40.2207			1.52981	17.5449	5.68435	4.07759	2.35092	0.183696	2.41598		0.869307
2029	Q29 / Coldest+	RES	1.94785	4.61398	0.111815	2.25754	27.0362	0.770347	0.0772337	3.32933	0.0339702	15.4091	0.652817	0.576046	3.73024	20.6328	0.27517	0.338847	0.0961363	9.44654	4.35416	0.407567	2.75032	0.0448695	0.913397	0.134854	1.55036
2029	Q29 / Coldest+	own_use	0.278725	1.09722	0.0852985	0.436128	2.75897	0.0777091	0.0139962	1.08289	0.0445855	2.0495	0.41214	0.0624119	0.332044	3.88714	0.0503227	0.0359931	0.0908565	1.76269	0.934491	0.341957	0.41585	0.0505136	0.266806	0.0359971	0.21044
2029	Baseline / Mild	COM	0.710531	1.70458	0.0998798	1.11003	8.60606	0.215403	0.0508711	1.49749	0.034767	6.03414	0.248061	0.161093	1.24137	7.29605	0.0861157	0.138438	0.0754521	2.90357	1.46728	0.20314	0.733	0.108058	0.542499	0.0210836	0.543307
2029	Baseline / Mild	IND	2.25895	3.75651	1.52395	2.50915	17.747	0.523818	0.145613	8.87809	0.782045	8.68328	0.744114	0.50982	1.42216	9.50598	0.653851	0.226351	0.140115	5.28319	7.23828	2.26938	2.39448	0.676142	1.45432	0.571087	1.09185
2029	Baseline / Mild	RES	1.63533	3.64276	0.10053	1.8093	21.0975	0.581907	0.0617777	2.98765	0.0275627	12.5446	0.546896	0.49197	3.13405	17.5753	0.237128	0.279613	0.076679	7.55645	3.92259	0.401203	2.34169	0.0383107	0.751704	0.11122	1.18024
2029	Baseline / Mild	own_use	0.24253	0.948302	0.096168	0.415229	2.72132	0.0686023	0.0137516	0.725927	0.0473733	1.80951	0.429453	0.0607695	0.294138	3.14725	0.0546629	0.033232	0.0482484	1.4402	1.00487	0.33567	0.400505	0.0454711	0.150161	0.0388295	0.188425
2029	Baseline / Coldest	COM	0.882178	2.15717	0.109896	1.45421	10.909	0.286735	0.0639613	1.70184	0.0447309	7.5732	0.280601	0.182658	1.5416	8.73788	0.100726	0.167587	0.0957553	3.70289	1.78194	0.25278	0.918617	0.129854	0.649493	0.0279835	0.768246
2029	Baseline / Coldest	IND	2.15658	3.66833	1.4822	2.45987	17.3094	0.508161	0.145613	8.87809	0.782045	8.60714	0.744114	0.50189	1.36971	9.14401	0.653851	0.221245	0.140115	5.21057	7.11023	2.26938	2.3084	0.665971	1.39987	0.554132	1.06665
2029	Baseline / Coldest	PWR	3.37012	11.1221		2.6748	11.9461			9.84122	0.345308	10.0978	6.90808			34.9104	0.0678755		1.53883	15.876	5.68435	4.07759	2.35092	0.183696	0.0752482		1.04317
2029	Baseline / Coldest	RES	2.00193	4.68546	0.114068	2.29888	27.5352	0.781847	0.0772337	3.32933	0.0339702	15.6438	0.662733	0.586455	3.84043	21.1901	0.276626	0.343626	0.0961363	9.58964	4.44483	0.407567	2.8575	0.0454224	0.947547	0.138576	1.58288
2029	Baseline / Coldest	own_use	0.433259	1.08962	0.0973175	0.455917	3.46506	0.0818404	0.0151446	1.22904	0.0650232	2.11799	0.42533	0.0664328	0.34326	3.70297	0.0587918	0.0377783	0.092402	1.72291	0.991577	0.359855	0.434735	0.0558462	0.164048	0.0405011	0.227535
2029	RU All / Mild	COM	0.710531	1.70458	0.0998798	1.11003	8.60606	0.215403	0.0508711	1.49749	0.034767	6.03414	0.248061	0.161093	1.24137	7.29605	0.0861157	0.138438	0.0754521	2.90357	1.46728	0.20314	0.733	0.108058	0.542499	0.0210836	0.543307
2029	RU All / Mild	IND	2.25895	3.75651	1.52395	2.50915	17.747	0.523818	0.145613	8.87809	0.782045	8.68328	0.744114	0.50982	1.42216	9.50598	0.653851	0.226351	0.140115	5.28319	7.23828	2.26938	2.39448	0.676142	1.45432	0.571087	1.09185
2029	RU All / Mild	RES	1.63533	3.64276	0.10053	1.8093	21.0975	0.581907	0.0617777	2.98765	0.0275627	12.5446	0.546896	0.49197	3.13405	17.5753	0.237128	0.279613	0.076679	7.55645	3.92259	0.401203	2.34169	0.0383107	0.751704	0.11122	1.18024
2029	RU All / Mild	own_use	0.24253	0.941621	0.096168	0.415229	2.70322	0.0686023	0.0137516	0.749369	0.0473733	1.85058	0.42966	0.0607695	0.294138	3.24394	0.0546629	0.033232	0.0544696	1.46369	1.00487	0.33567	0.400505	0.0454711	0.150161	0.0388295	0.188425
2029	REPowerEU / Normal	COM	0.789269	1.83478	0.102611	1.25525	9.2316	0.240625	0.0566849	1.56623	0.0377354	6.5915	0.256936	0.169519	1.37357	7.88438	0.0930186	0.150878	0.0853397	3.11343	1.59751	0.226126	0.800945	0.114197	0.580191	0.0245822	0.633618
2029	REPowerEU / Normal	IND	2.249	3.75704	1.50585	2.51922	17.7649	0.521711	0.145578	8.85019	0.781269	8.66086	0.7435	0.507608	1.41241	9.49236	0.652599	0.225894	0.140142	5.27353	7.29216	2.27238	2.39297	0.679863	1.45432	0.572172	1.09303
2029	REPowerEU / Normal	RES	1.80321	3.94271	0.104449	2.01624	22.8444	0.652686	0.068642	3.10168	0.0294668	13.6664	0.578668	0.529409	3.44432	19.051	0.255786	0.306962	0.0861551	8.09005	4.14589	0.40448	2.53039	0.0403297	0.820696	0.125123	1.34199
2029	REPowerEU / Normal	own_use	0.254001	0.573027	0.095466	0.42724	2.58357	0.0731677	0.0143683	0.729482	0.047567	1.47954	0.284124	0.0628823	0.315178	2.30719	0.0540154	0.0351478	0.03098	0.853589	1.02518	0.159588	0.412944	0.0460801	0.150804	0.0397402	0.15837
2029	REPowerEU / Mild	COM	0.710531	1.70458	0.0998798	1.11003	8.60606	0.215403	0.0508711	1.49749	0.034767	6.03414	0.248061	0.161093	1.24137	7.29605	0.0861157	0.138438	0.0754521	2.90357	1.46728	0.20314	0.733	0.108058	0.542499	0.0210836	0.543307
2029	REPowerEU / Mild	IND	2.25895	3.75651	1.52395	2.50915	17.747	0.523818	0.145613	8.87809	0.782045	8.68328	0.744114	0.50982	1.42216	9.50598	0.653851	0.226351	0.140115	5.28319	7.23828	2.26938	2.39448	0.676142	1.45432	0.571087	1.09185
2029	REPowerEU / Mild	RES	1.63533	3.64276	0.10053	1.8093	21.0975	0.581907	0.0617777	2.98765	0.0275627	12.5446	0.546896	0.49197	3.13405	17.5753	0.237128	0.279613	0.076679	7.55645	3.92259	0.401203	2.34169	0.0383107	0.751704	0.11122	1.18024
2029	REPowerEU / Mild	own_use	0.24253	0.587731	0.096168	0.415066	2.46678	0.0686023	0.0137516	0.722144	0.0473733	1.39887	0.170252	0.0607695	0.294138	2.14241	0.0528389	0.033232	0.0294282	0.816946	1.00487	0.158136	0.400505	0.0454711	0.145598	0.0388295	0.146002
2029	REPowerEU / Coldest	COM	0.882178	2.15717	0.109896	1.45421	10.909	0.286735	0.0639613	1.70184	0.0447309	7.5732	0.280601	0.182658	1.5416	8.73788	0.100726	0.167587	0.0957553	3.70289	1.78194	0.25278	0.918617	0.129854	0.649493	0.0279835	0.768246
2029	REPowerEU / Coldest	IND	2.25895	3.75651	1.52395	2.50915	17.747	0.523818	0.145613	8.87809	0.782045	8.68328	0.744114	0.50982	1.42216	9.50598	0.653851	0.226351	0.140115	5.28319	7.23828	2.26938	2.39448	0.676142	1.45432	0.571087	1.09185
2029	REPowerEU / Coldest	RES	2.00193	4.68546	0.114068	2.29888	27.5352	0.781847	0.0772337	3.32933	0.0339702	15.6438	0.662733	0.586455	3.84043	21.1901	0.276626	0.343626	0.0961363	9.58964	4.44483	0.407567	2.8575	0.0454224	0.947547	0.138576	1.58288
2029	REPowerEU / Coldest	own_use	0.268797	0.812103	0.0973175	0.455917	2.89894	0.0818404	0.0151446	0.748791	0.0481722	1.77069	0.294437	0.0664328	0.34326	2.70679	0.0554794	0.0377783	0.0440827	1.24297	1.04571	0.160869	0.434735	0.0478778	0.160376	0.0405011	0.184805
2029	RU All / Coldest+	COM	0.882178	2.15717	0.109896	1.45421	10.909	0.286735	0.0639613	1.70184	0.0447309	7.5732	0.280601	0.182658	1.5416	8.73788	0.100726	0.167587	0.0957553	3.70289	1.78194	0.25278	0.918617	0.129854	0.649493	0.0279835	0.768246
2029	RU All / Coldest+	IND	2.25895	3.75651	1.52395	2.50915	17.747	0.523818	0.145613	8.87809	0.782045	8.68328	0.744114	0.50982	1.42216	9.50598	0.653851	0.226351	0.140115	5.28319	7.23828	2.26938	2.39448	0.676142	1.42165	0.571087	1.09185
2029	RU All / Coldest+	PWR	4.9743	11.8848		2.6748	21.2504			8.9119	1.08049	10.0978	7.11001			40.4504	0.0557569		1.53883	17.5449	6.33148	4.07759	2.35092	0.244928	2.41598		1.04317
2029	RU All / Coldest+	RES	2.00193	4.68546	0.114068	2.29888	27.5352	0.781847	0.0772337	3.32933	0.0339702	15.6438	0.662733	0.586455	3.84043	21.1901	0.276626	0.343626	0.0961363	9.58964	4.44483	0.407567	2.8575	0.0454224	0.947547	0.138576	1.58288
2029	RU All / Coldest+	own_use	0.511543	1.12684	0.0973175	0.455917	3.91911	0.0818404	0.0151446	1.18369	0.1009	2.11799	0.435185	0.0664328	0.34326	3.97332	0.0582004	0.0377783	0.092402	1.80435	1.02316	0.359855	0.434735	0.0588343	0.278276	0.0405011	0.227535
2029	RU LNG / Coldest+	COM	0.882178	2.15717	0.109896	1.45421	10.909	0.286735	0.0639613	1.70184	0.0447309	7.5732	0.280601	0.182658	1.5416	8.73788	0.100726	0.167587	0.0957553	3.70289	1.78194	0.25278	0.918617	0.129854	0.649493	0.0279835	0.768246
2029	RU LNG / Coldest+	IND	2.01325	3.60954	1.42373	2.41059	17.0177	0.497723	0.145613	8.81446	0.782045	8.30259	0.725523	0.4781	1.29629	8.63725	0.653851	0.217841	0.140115	5.10164	6.85414	2.25997	2.18789	0.645628	1.39987	0.530396	1.01626
2029	RU LNG / Coldest+	PWR	2.94885	11.8848		2.6748	9.25544			8.9119	1.37018	10.0978	6.95563			40.0054			1.52981	17.5449	5.68435	4.07759	2.35092	0.163286	2.41598		1.04317
2029	RU LNG / Coldest+	RES	1.94785	4.68546	0.114068	2.29888	27.5352	0.781847	0.0772337	3.32933	0.0339702	15.6438	0.662733	0.579515	3.73024	20.6328	0.276626	0.343626	0.0961363	9.58964	4.41461	0.407567	2.75032	0.0454224	0.913397	0.134854	1.55849
2029	RU LNG / Coldest+	own_use	0.412701	1.12684	0.0973175	0.455917	3.33376	0.0818404	0.0151446	1.18369	0.115037	2.11799	0.427651	0.0664328	0.34326	3.95161	0.0554794	0.0377783	0.0919615	1.80435	0.991577	0.359855	0.434735	0.0548501	0.278276	0.0405011	0.227535
2029	RU All / Coldest	COM	0.882178	2.15717	0.109896	1.45421	10.909	0.286735	0.0639613	1.70184	0.0447309	7.5732	0.280601	0.182658	1.5416	8.73788	0.100726	0.167587	0.0957553	3.70289	1.78194	0.25278	0.918617	0.129854	0.649493	0.0279835	0.768246
2029	RU All / Coldest	IND	2.25895	3.75651	1.52395	2.50915	17.747	0.523818	0.145613	8.87809	0.782045	8.68328	0.744114	0.50982	1.42216	9.50598	0.653851	0.226351	0.140115	5.28319	7.23828	2.26938	2.39448	0.676142	1.45432	0.571087	1.09185
2029	RU All / Coldest	PWR	2.80036	11.3164		2.6748	18.803			9.7136	0.485452	10.0978	7.24968			35.4421	0.100027		1.53432	16.6144	6.79372	4.07759	2.35092	0.244928	0.0752482		1.04317
2029	RU All / Coldest	RES	2.00193	4.68546	0.114068	2.29888	27.5352	0.781847	0.0772337	3.32933	0.0339702	15.6438	0.662733	0.586455	3.84043	21.1901	0.276626	0.343626	0.0961363	9.58964	4.44483	0.407567	2.8575	0.0454224	0.947547	0.138576	1.58288
2029	RU All / Coldest	own_use	0.405454	1.09911	0.0973175	0.455917	3.79968	0.0818404	0.0151446	1.22281	0.0718623	2.11799	0.442001	0.0664328	0.34326	3.72892	0.0603607	0.0377783	0.0921818	1.75894	1.04571	0.359855	0.434735	0.0588343	0.164048	0.0405011	0.227535
2029	Baseline / Coldest+	COM	0.882178	2.15717	0.109896	1.45421	10.909	0.286735	0.0639613	1.70184	0.0447309	7.5732	0.280601	0.182658	1.5416	8.73788	0.100726	0.167587	0.0957553	3.70289	1.78194	0.25278	0.918617	0.129854	0.649493	0.0279835	0.768246
2029	Baseline / Coldest+	IND	2.01325	3.58014	1.42373	2.31202	16.726	0.497723	0.145613	8.81446	0.782045	8.30259	0.725523	0.4781	1.29629	8.63725	0.651515	0.214437	0.140115	5.10164	6.85414	2.25997	2.18789	0.645628	1.39987	0.530396	1.01626
2029	Baseline / Coldest+	PWR	2.94885	11.8848		2.6748	9.26188			8.9119	0.996494	10.0978	6.95542			39.9998			1.52981	17.5449	5.68435	4.07759	2.35092	0.142875	2.41598		1.04317
2029	Baseline / Coldest+	RES	1.94785	4.68546	0.111815	2.2851	27.5352	0.781847	0.0772337	3.32933	0.0339702	15.6438	0.662733	0.569107	3.73024	20.6328	0.276626	0.343626	0.0961363	9.58964	4.35416	0.407567	2.75032	0.0448695	0.913397	0.134854	1.54222
2029	Baseline / Coldest+	own_use	0.412701	1.12684	0.0973175	0.455917	3.33408	0.0818404	0.0151446	1.18369	0.0968011	2.11799	0.427641	0.0664328	0.34326	3.95134	0.0554794	0.0377783	0.0919615	1.80435	0.991577	0.359855	0.434735	0.0538541	0.278276	0.0405011	0.227535
2029	REPowerEU / Coldest+	COM	0.882178	2.15717	0.109896	1.45421	10.909	0.286735	0.0639613	1.70184	0.0447309	7.5732	0.280601	0.182658	1.5416	8.73788	0.100726	0.167587	0.0957553	3.70289	1.78194	0.25278	0.918617	0.129854	0.649493	0.0279835	0.768246
2029	REPowerEU / Coldest+	IND	2.25895	3.75651	1.52395	2.50915	17.747	0.523818	0.145613	8.87809	0.782045	8.68328	0.744114	0.50982	1.42216	9.50598	0.653851	0.226351	0.140115	5.28319	7.23828	2.26938	2.39448	0.676142	1.45432	0.571087	1.09185
2029	REPowerEU / Coldest+	RES	2.00193	4.68546	0.114068	2.29888	27.5352	0.781847	0.0772337	3.32933	0.0339702	15.6438	0.662733	0.586455	3.84043	21.1901	0.276626	0.343626	0.0961363	9.58964	4.44483	0.407567	2.8575	0.0454224	0.947547	0.138576	1.58288
2029	REPowerEU / Coldest+	own_use	0.268797	1.0206	0.0973175	0.455917	2.89894	0.0818404	0.0151446	0.748791	0.0481722	2.10176	0.310031	0.0664328	0.34326	3.11459	0.0554794	0.0377783	0.0756801	1.48497	1.04571	0.160869	0.434735	0.0468818	0.160376	0.0405011	0.180871
2029	RU LNG / Normal	COM	0.789269	1.83478	0.102611	1.25525	9.2316	0.240625	0.0566849	1.56623	0.0377354	6.5915	0.256936	0.169519	1.37357	7.88438	0.0930186	0.150878	0.0853397	3.11343	1.59751	0.226126	0.800945	0.114197	0.580191	0.0245822	0.633618
2029	RU LNG / Normal	IND	2.249	3.75704	1.50585	2.51922	17.7649	0.521711	0.145578	8.85019	0.781269	8.66086	0.7435	0.507608	1.41241	9.49236	0.652599	0.225894	0.140142	5.27353	7.29216	2.27238	2.39297	0.679863	1.45432	0.572172	1.09303
2029	RU LNG / Normal	PWR	0.421265	9.65028		2.6748	7.75862			1.89269		8.51604	7.40139		0.0143558	30.0536	0.0924963		1.1131	12.3221	6.79372	3.56931	2.35092	0.0204107	0.111704		1.04317
2029	RU LNG / Normal	RES	1.80321	3.94271	0.104449	2.01624	22.8444	0.652686	0.068642	3.10168	0.0294668	13.6664	0.578668	0.529409	3.44432	19.051	0.255786	0.306962	0.0861551	8.09005	4.14589	0.40448	2.53039	0.0403297	0.820696	0.125123	1.34199
2029	RU LNG / Normal	own_use	0.274559	0.96585	0.095466	0.432985	2.95097	0.0731677	0.0143683	0.821845	0.047567	1.89512	0.444112	0.0628823	0.315879	3.31915	0.0585292	0.0351478	0.0706325	1.44699	1.02518	0.33377	0.412944	0.0470762	0.156255	0.0397402	0.209277
2029	US Delay / Normal	COM	0.789269	1.83478	0.102611	1.25525	9.2316	0.240625	0.0566849	1.56623	0.0377354	6.5915	0.256936	0.169519	1.37357	7.88438	0.0930186	0.150878	0.0853397	3.11343	1.59751	0.226126	0.800945	0.114197	0.580191	0.0245822	0.633618
2029	US Delay / Normal	IND	2.249	3.75704	1.50585	2.51922	17.7649	0.521711	0.145578	8.85019	0.781269	8.66086	0.7435	0.507608	1.41241	9.49236	0.652599	0.225894	0.140142	5.27353	7.29216	2.27238	2.39297	0.679863	1.45432	0.572172	1.09303
2029	US Delay / Normal	PWR	0.421265	9.65028		2.6748	7.67663			0.0158161		7.80722	7.40139			30.1603	0.0970626		1.182	12.6933	6.79372	3.56931	2.35092	0.0408214	0.111704		1.04317
2029	US Delay / Normal	RES	1.80321	3.94271	0.104449	2.01624	22.8444	0.652686	0.068642	3.10168	0.0294668	13.6664	0.578668	0.529409	3.44432	19.051	0.255786	0.306962	0.0861551	8.09005	4.14589	0.40448	2.53039	0.0403297	0.820696	0.125123	1.34199
2029	US Delay / Normal	own_use	0.256822	0.936219	0.0835898	0.413117	2.80686	0.0690531	0.0132201	0.660455	0.0414054	1.79223	0.438248	0.0588789	0.304039	3.2495	0.0536052	0.0333662	0.0728897	1.42351	0.967669	0.315848	0.394071	0.0427103	0.144785	0.0352276	0.200656
2029	US Delay / Mild	COM	0.710531	1.70458	0.0998798	1.11003	8.60606	0.215403	0.0508711	1.49749	0.034767	6.03414	0.248061	0.161093	1.24137	7.29605	0.0861157	0.138438	0.0754521	2.90357	1.46728	0.20314	0.733	0.108058	0.542499	0.0210836	0.543307
2029	US Delay / Mild	IND	2.25895	3.75651	1.52395	2.50915	17.747	0.523818	0.145613	8.87809	0.782045	8.68328	0.744114	0.50982	1.42216	9.50598	0.653851	0.226351	0.140115	5.28319	7.23828	2.26938	2.39448	0.676142	1.45432	0.571087	1.09185
2029	US Delay / Mild	PWR	0.36145	9.66392		2.6748	5.07473			0.07751		7.57332	7.24547			28.6864	0.0373764		0.804465	13.8614	6.79372	3.63799	2.35092	0.0204107	0.0936651		0.869307
2029	US Delay / Mild	RES	1.63533	3.64276	0.10053	1.8093	21.0975	0.581907	0.0617777	2.98765	0.0275627	12.5446	0.546896	0.49197	3.13405	17.5753	0.237128	0.279613	0.076679	7.55645	3.92259	0.401203	2.34169	0.0383107	0.751704	0.11122	1.18024
2029	US Delay / Mild	own_use	0.242353	0.915867	0.084149	0.39544	2.56323	0.0644711	0.0126032	0.655908	0.0412055	1.69996	0.428685	0.0567487	0.282922	3.07751	0.0495062	0.0314468	0.0535195	1.44471	0.947787	0.317772	0.381621	0.0411346	0.138699	0.0343255	0.179814
2029	US Delay / Coldest	COM	0.882178	2.15717	0.109896	1.45421	10.909	0.286735	0.0639613	1.70184	0.0447309	7.5732	0.280601	0.182658	1.5416	8.73788	0.100726	0.167587	0.0957553	3.70289	1.78194	0.25278	0.918617	0.129854	0.649493	0.0279835	0.768246
2029	US Delay / Coldest	IND	2.01325	3.40378	1.42373	2.31202	15.9967	0.461191	0.135832	8.11457	0.72198	7.76964	0.699495	0.4781	1.29629	8.63725	0.642505	0.205928	0.130986	4.84747	6.85414	2.15641	2.18789	0.645628	1.32364	0.530396	1.01626
2029	US Delay / Coldest	PWR	0.363392	11.3164		2.6748	0.345098			6.92749		10.0824	6.87744			34.9186			1.52981	17.1351	5.68435	4.07759	2.35092	0.142875	0.0752482		0.869307
2029	US Delay / Coldest	RES	1.94785	4.61398	0.110314	2.22998	26.8699	0.770347	0.0772337	3.32933	0.0339702	15.4091	0.659428	0.569107	3.73024	20.6328	0.27517	0.337254	0.0961363	9.49424	4.29371	0.407567	2.75032	0.0445008	0.913397	0.134854	1.54222
2029	US Delay / Coldest	own_use	0.268715	1.06948	0.0852985	0.436128	2.75897	0.0777091	0.0139962	1.01683	0.0420044	2.04876	0.417966	0.0624119	0.332044	3.6284	0.0503227	0.0359931	0.0908565	1.74269	0.934491	0.341957	0.41585	0.0485215	0.152578	0.0359971	0.21044
2029	RU LNG / Mild	COM	0.710531	1.70458	0.0998798	1.11003	8.60606	0.215403	0.0508711	1.49749	0.034767	6.03414	0.248061	0.161093	1.24137	7.29605	0.0861157	0.138438	0.0754521	2.90357	1.46728	0.20314	0.733	0.108058	0.542499	0.0210836	0.543307
2029	RU LNG / Mild	IND	2.25895	3.75651	1.52395	2.50915	17.747	0.523818	0.145613	8.87809	0.782045	8.68328	0.744114	0.50982	1.42216	9.50598	0.653851	0.226351	0.140115	5.28319	7.23828	2.26938	2.39448	0.676142	1.45432	0.571087	1.09185
2029	RU LNG / Mild	RES	1.63533	3.64276	0.10053	1.8093	21.0975	0.581907	0.0617777	2.98765	0.0275627	12.5446	0.546896	0.49197	3.13405	17.5753	0.237128	0.279613	0.076679	7.55645	3.92259	0.401203	2.34169	0.0383107	0.751704	0.11122	1.18024
2029	RU LNG / Mild	own_use	0.24253	0.948302	0.096168	0.415229	2.68318	0.0686023	0.0137516	0.725927	0.0473733	1.79887	0.429453	0.0607695	0.294138	3.12817	0.0546629	0.033232	0.0544696	1.4135	1.00487	0.33567	0.400505	0.0454711	0.150161	0.0388295	0.188425
2029	US Delay / Coldest+	COM	0.882178	2.15717	0.109896	1.45421	10.909	0.286735	0.0639613	1.70184	0.0447309	7.5732	0.280601	0.182658	1.5416	8.73788	0.100726	0.167587	0.0957553	3.70289	1.78194	0.25278	0.918617	0.129854	0.649493	0.0279835	0.768246
2029	US Delay / Coldest+	IND	2.01325	3.40378	1.42373	2.31202	15.9967	0.461191	0.135832	8.11457	0.72198	7.76964	0.699495	0.4781	1.29629	8.63725	0.62693	0.205928	0.130986	4.84747	6.85414	2.15641	2.18789	0.645628	1.32364	0.530396	1.01626
2029	US Delay / Coldest+	RES	1.87214	4.56633	0.110314	2.22998	26.7035	0.762681	0.0752378	3.20903	0.0329136	15.2526	0.646207	0.569107	3.57597	19.8526	0.272412	0.335661	0.0926224	9.35114	4.29371	0.398043	2.60027	0.0445008	0.913397	0.129643	1.54222
2029	US Delay / Coldest+	own_use	0.250981	1.09722	0.0852985	0.436128	2.75897	0.0777091	0.0139962	1.06572	0.0420044	2.0495	0.412355	0.0624119	0.332044	3.72073	0.0503227	0.0359931	0.0908565	1.76269	0.934491	0.341957	0.41585	0.0485215	0.25992	0.0359971	0.197713
2029	Q27 / Normal	COM	0.789269	1.83478	0.102611	1.25525	9.2316	0.240625	0.0566849	1.56623	0.0377354	6.5915	0.256936	0.169519	1.37357	7.88438	0.0930186	0.150878	0.0853397	3.11343	1.59751	0.226126	0.800945	0.114197	0.580191	0.0245822	0.633618
2029	Q27 / Normal	IND	2.249	3.75704	1.50585	2.51922	17.7649	0.521711	0.145578	8.85019	0.781269	8.66086	0.7435	0.507608	1.41241	9.49236	0.652599	0.225894	0.140142	5.27353	7.29216	2.27238	2.39297	0.679863	1.45432	0.572172	1.09303
2029	Q27 / Normal	PWR	0.421265	9.91843		2.6748	8.13098			0.713944		8.63809	7.40139		0.0143558	30.1757	0.0924963		1.2748	13.6235	6.79372	3.56931	2.35092	0.0230878	0.111704		1.04317
2029	Q27 / Normal	RES	1.80321	3.94271	0.104449	2.01624	22.8444	0.652686	0.068642	3.10168	0.0294668	13.6664	0.578668	0.529409	3.44432	19.051	0.255786	0.306962	0.0861551	8.09005	4.14589	0.40448	2.53039	0.0403297	0.820696	0.125123	1.34199
2029	Q27 / Normal	own_use	0.256822	0.949304	0.0835898	0.413117	2.82903	0.0690531	0.0132201	0.694524	0.0414054	1.83277	0.438248	0.0588789	0.304739	3.25025	0.0533823	0.0333662	0.0774183	1.4689	0.967669	0.315848	0.394071	0.0418449	0.144785	0.0352276	0.200656
2029	Q27 / Mild	COM	1.42106	3.40915	0.19976	2.22007	17.2121	0.430807	0.101742	2.99498	0.0695341	12.0683	0.496123	0.322186	2.48274	14.5921	0.172231	0.276877	0.150904	5.80715	2.93457	0.406281	1.466	0.216117	1.085	0.0421672	1.08661
2029	Q27 / Mild	IND	4.5179	7.51302	3.04791	5.01831	35.494	1.04764	0.291225	17.7562	1.56409	17.3666	1.48823	1.01964	2.84431	19.012	1.3077	0.452702	0.280229	10.5664	14.4766	4.53876	4.78895	1.35228	2.90864	1.14217	2.1837
2029	Q27 / Mild	PWR	0.740463	19.3848		5.3496	9.86062			0.15502		16.8296	14.1787			58.2483	0.0747528		1.60893	27.5526	13.5874	7.27599	4.70185		0.18701		1.73861
2029	Q27 / Mild	RES	3.27065	7.28553	0.201059	3.6186	42.195	1.16381	0.123555	5.97529	0.0551255	25.0892	1.09379	0.983941	6.26811	35.1507	0.474256	0.559226	0.153358	15.1129	7.84518	0.802406	4.68339	0.0766213	1.50341	0.222441	2.36048
2029	Q27 / Mild	own_use	0.485564	1.83451	0.168298	0.790881	5.11237	0.128942	0.0252063	1.31182	0.082411	3.48206	0.842136	0.113497	0.565844	6.19775	0.0990123	0.0628936	0.107039	2.8811	1.89557	0.635544	0.763241	0.0802771	0.277382	0.0686509	0.359627
2029	Q27 Shock / Coldest	COM	0.882178	2.15717	0.109896	1.45421	10.909	0.286735	0.0639613	1.70184	0.0447309	7.5732	0.280601	0.182658	1.5416	8.73788	0.100726	0.167587	0.0957553	3.70289	1.78194	0.25278	0.918617	0.129854	0.649493	0.0279835	0.768246
2029	Q27 Shock / Coldest	IND	2.25895	3.75651	1.52395	2.50915	17.747	0.523818	0.145613	8.87809	0.782045	8.68328	0.744114	0.50982	1.42216	9.50598	0.653851	0.226351	0.140115	5.28319	7.23828	2.26938	2.36005	0.676142	1.43254	0.571087	1.09185
2029	Q27 Shock / Coldest	PWR	4.42923	11.2463		2.6748	16.0393			9.84695	0.345308	10.0978	7.04794			34.6172	0.0678755		1.53883	16.2299	6.33148	4.07759	2.35092	0.244928	0.0752482		1.04317
2029	Q27 Shock / Coldest	RES	2.00193	4.68546	0.114068	2.29888	27.5352	0.781847	0.0772337	3.32933	0.0339702	15.6438	0.662733	0.586455	3.84043	21.1901	0.276626	0.343626	0.0961363	9.58964	4.44483	0.407567	2.8575	0.0454224	0.947547	0.138576	1.58288
2029	Q27 Shock / Coldest	own_use	0.467128	1.06606	0.0852985	0.436128	3.52485	0.0777091	0.0139962	1.1593	0.0588555	2.0495	0.426287	0.0624119	0.332044	3.61369	0.053635	0.0359931	0.091297	1.69851	0.966071	0.341957	0.41585	0.0535017	0.152578	0.0359971	0.218924
2029	RU LNG / Coldest	COM	0.882178	2.15717	0.109896	1.45421	10.909	0.286735	0.0639613	1.70184	0.0447309	7.5732	0.280601	0.182658	1.5416	8.73788	0.100726	0.167587	0.0957553	3.70289	1.78194	0.25278	0.918617	0.129854	0.649493	0.0279835	0.768246
2029	RU LNG / Coldest	IND	2.19753	3.72712	1.4989	2.4763	17.6011	0.518599	0.145613	8.87809	0.782045	8.68328	0.744114	0.50189	1.3802	9.2164	0.653851	0.224649	0.140115	5.28319	7.14225	2.26938	2.3084	0.668514	1.41076	0.560914	1.07295
2029	RU LNG / Coldest	PWR	3.37012	11.1221		2.6748	13.9983			10.2365	0.92721	10.0978	6.96875			34.8809	0.0678755		1.53883	15.8866	5.68435	4.07759	2.35092	0.204107	0.0752482		1.04317
2029	RU LNG / Coldest	RES	2.00193	4.68546	0.114068	2.29888	27.5352	0.781847	0.0772337	3.32933	0.0339702	15.6438	0.662733	0.586455	3.84043	21.1901	0.276626	0.343626	0.0961363	9.58964	4.44483	0.407567	2.8575	0.0454224	0.947547	0.138576	1.58288
2029	RU LNG / Coldest	own_use	0.433259	1.08962	0.0973175	0.455917	3.56522	0.0818404	0.0151446	1.24833	0.09342	2.11799	0.428291	0.0664328	0.34326	3.70154	0.0587918	0.0377783	0.092402	1.72343	0.991577	0.359855	0.434735	0.0568422	0.164048	0.0405011	0.227535
2029	Q27 / Coldest+	COM	0.882178	2.15717	0.109896	1.45421	10.909	0.286735	0.0639613	1.70184	0.0447309	7.5732	0.280601	0.182658	1.5416	8.73788	0.100726	0.167587	0.0957553	3.70289	1.78194	0.25278	0.918617	0.129854	0.649493	0.0279835	0.768246
2029	Q27 / Coldest+	IND	2.15658	3.66833	1.4822	2.42701	17.1636	0.508161	0.145613	8.81446	0.782045	8.531	0.740396	0.496604	1.36971	9.14401	0.653851	0.219543	0.140115	5.17426	7.07822	2.25997	2.3084	0.663428	1.39987	0.554132	1.06035
2029	Q27 / Coldest+	PWR	3.37012	11.8848		2.6748	10.0334			8.9119	0.996494	10.0978	6.87999			39.9423	0.0557569		1.53883	17.5449	5.68435	4.07759	2.35092	0.244928	2.41598		1.04317
2029	Q27 / Coldest+	RES	2.00193	4.68546	0.114068	2.29888	27.5352	0.781847	0.0772337	3.32933	0.0339702	15.6438	0.662733	0.586455	3.84043	21.1901	0.276626	0.343626	0.0961363	9.58964	4.44483	0.407567	2.8575	0.0454224	0.933887	0.138576	1.58288
2029	Q27 / Coldest+	own_use	0.415443	1.09722	0.0852985	0.436128	3.23176	0.0777091	0.0139962	1.11367	0.0906333	2.0495	0.418091	0.0624119	0.332044	3.87356	0.0530436	0.0359931	0.091297	1.76269	0.934491	0.341957	0.41585	0.0535017	0.266806	0.0359971	0.218924
2029	Baseline / Mild	PWR		9.72147		2.6748	5.44601			0.07751		8.41479	7.14093			28.5792	0.0373764		0.673806	12.9152	6.79372	3.63799	2.35092		0.0935048		0.869307
2029	RU All / Mild	PWR		9.58455		2.6748	5.07517			0.55789		9.25627	7.14518			30.5606	0.0373764		0.80129	13.3966	6.79372	3.63799	2.35092		0.0935048		0.869307
2029	REPowerEU / Normal	PWR		1.60064		2.55707	0.230066						4.12295			9.31665			0.300551	0.162304	6.79372		2.35092
2029	REPowerEU / Mild	PWR		2.33271		2.67145	0.230066						1.82945			7.98814			0.288146	0.143657	6.79372		2.35092
2029	REPowerEU / Coldest	PWR		5.4352		2.6748	0.345098					2.98096	4.22583			14.4969			0.548684	6.04122	6.79372		2.35092	0.0204107			0.167547
2029	REPowerEU / Coldest+	PWR		9.70765		2.6748	0.345098					9.76522	4.54538			22.8533			1.19617	11.0001	6.79372		2.35092				0.0869307
2029	RU LNG / Mild	PWR		9.72147		2.6748	4.6645			0.07751		8.19676	7.14093			28.1882	0.0373764		0.80129	12.3682	6.79372	3.63799	2.35092		0.0935048		0.869307
2029	US Delay / Coldest+	PWR		11.8848		2.6748	0.345098			7.92928		10.0978	6.76245			36.8106			1.52981	17.5449	5.68435	4.07759	2.35092	0.142875	2.27488		0.608515
2030	RU All / Normal	COM	0.787213	1.83522	0.0978073	1.25937	9.25021	0.238611	0.0566594	1.55171	0.0376588	6.57451	0.256018	0.166793	1.36436	7.85959	0.0925911	0.15049	0.0853774	3.10326	1.62017	0.227273	0.800048	0.116168	0.580191	0.0246472	0.634126
2030	RU All / Normal	IND	2.19373	3.76024	1.40503	2.55756	17.8718	0.499924	0.145398	8.68431	0.773581	8.53799	0.739488	0.495136	1.36131	9.40231	0.647315	0.223125	0.140284	5.21235	7.64774	2.29292	2.38392	0.718342	1.45432	0.578804	1.09788
2030	RU All / Normal	PWR	0.440777	9.66551		2.89317	5.32042			0.056071		9.11615	6.88881			29.6656	0.0855325		1.10765	12.4312	6.79372	3.31862	2.69857	0.0137724	0.0261704		0.964873
2030	RU All / Normal	RES	1.7957	3.94345	0.100418	2.02617	22.8774	0.647955	0.0686096	3.06775	0.029366	13.6262	0.57731	0.523103	3.41428	18.996	0.254591	0.306428	0.0861961	8.0621	4.26048	0.408189	2.52667	0.0411471	0.820696	0.125722	1.34395
2030	RU All / Normal	own_use	0.271912	0.966831	0.0893198	0.446502	2.84056	0.0716035	0.0143553	0.720451	0.0471226	1.91465	0.41876	0.0617346	0.310366	3.29122	0.0578106	0.0349458	0.0703782	1.44698	1.05203	0.322937	0.429171	0.0490695	0.152081	0.0401485	0.205851
2030	Q29 / Normal	COM	0.787213	1.83522	0.0978073	1.25937	9.25021	0.238611	0.0566594	1.55171	0.0376588	6.57451	0.256018	0.166793	1.36436	7.85959	0.0925911	0.15049	0.0853774	3.10326	1.62017	0.227273	0.800048	0.116168	0.580191	0.0246472	0.634126
2030	Q29 / Normal	IND	2.19373	3.76024	1.40503	2.55756	17.8718	0.499924	0.145398	8.68431	0.773581	8.53799	0.739488	0.495136	1.36131	9.40231	0.647315	0.223125	0.140284	5.21235	7.64774	2.29292	2.38392	0.718342	1.45432	0.578804	1.09788
2030	Q29 / Normal	PWR	0.399484	10.1253		2.89317	5.67574			2.1563		8.20925	7.17633			29.7753	0.0855325		1.22749	12.3828	6.79372	3.31862	2.69857	0.0275448	0.0261704		0.964873
2030	Q29 / Normal	RES	1.7957	3.94345	0.100418	2.02617	22.8774	0.647955	0.0686096	3.06775	0.029366	13.6262	0.57731	0.523103	3.41428	18.996	0.254591	0.306428	0.0861961	8.0621	4.26048	0.408189	2.52667	0.0411471	0.820696	0.125722	1.34395
2030	Q29 / Normal	own_use	0.252595	0.959615	0.0782387	0.426331	2.71695	0.0676607	0.0132086	0.754451	0.0410215	1.80306	0.426958	0.0578296	0.299629	3.22242	0.0527054	0.0331861	0.07512	1.40351	0.991719	0.304854	0.410369	0.0440762	0.140611	0.0355837	0.197192
2030	Q29 / Mild	COM	0.708283	1.70505	0.0946303	1.11454	8.6264	0.213203	0.0508432	1.48162	0.0346833	6.01557	0.247057	0.158115	1.2313	7.26897	0.0856485	0.138014	0.0754933	2.89247	1.49204	0.204394	0.73202	0.110212	0.542499	0.0211546	0.543862
2030	Q29 / Mild	IND	2.19373	3.76024	1.40503	2.55756	17.8718	0.499924	0.145398	8.68431	0.773581	8.53799	0.739488	0.495136	1.36131	9.40231	0.647315	0.223125	0.140284	5.21235	7.64774	2.29292	2.38392	0.718342	1.45432	0.578804	1.09788
2030	Q29 / Mild	RES	1.62713	3.64357	0.096124	1.82016	21.1336	0.576737	0.0617422	2.95056	0.0274525	12.5006	0.545412	0.48508	3.10123	17.5152	0.235822	0.279029	0.0767239	7.5259	4.04782	0.405256	2.33763	0.039204	0.751704	0.111875	1.18238
2030	Q29 / Mild	own_use	0.221022	0.912342	0.0778741	0.409209	2.46825	0.0629454	0.0125896	0.642467	0.040783	1.69353	0.427181	0.0555505	0.277859	2.98515	0.048896	0.0312402	0.0501117	1.42146	0.975089	0.308163	0.397824	0.0423466	0.136444	0.0347375	0.171755
2030	Q29 / Coldest	COM	0.879931	2.15765	0.104647	1.45872	10.9293	0.284535	0.0639335	1.68597	0.0446471	7.55463	0.279597	0.17968	1.53153	8.71079	0.100259	0.167163	0.0957965	3.69178	1.8067	0.254034	0.917637	0.132008	0.649493	0.0280545	0.768801
2030	Q29 / Coldest	IND	2.13231	3.73084	1.37997	2.50828	17.5801	0.494705	0.145398	8.62068	0.773581	8.46186	0.735769	0.487206	1.32985	9.18513	0.644979	0.219721	0.140284	5.17604	7.55171	2.28351	2.29784	0.710713	1.41076	0.568631	1.07898
2030	Q29 / Coldest	PWR	1.31079	9.78453		2.89317	12.8653			10.2023	1.09751	10.0978	6.8417			33.3136	0.0827973		1.54335	15.128	5.68435	3.81174	2.69857	0.165269			1.04317
2030	Q29 / Coldest	RES	1.99373	4.68627	0.109662	2.30973	27.5712	0.776677	0.0771983	3.29224	0.03386	15.5998	0.661248	0.579564	3.8076	21.13	0.27532	0.343042	0.0961811	9.55909	4.57006	0.41162	2.85343	0.0463157	0.947547	0.139231	1.58502
2030	Q29 / Coldest	own_use	0.311255	0.994968	0.0790236	0.449897	3.3788	0.0761834	0.0139827	1.1646	0.0951405	2.03936	0.415875	0.0612137	0.326982	3.54077	0.0539577	0.0357865	0.0915297	1.63925	0.961792	0.330392	0.432054	0.0518224	0.148906	0.0364092	0.21935
2030	Baseline / Normal	COM	0.787213	1.83522	0.0978073	1.25937	9.25021	0.238611	0.0566594	1.55171	0.0376588	6.57451	0.256018	0.166793	1.36436	7.85959	0.0925911	0.15049	0.0853774	3.10326	1.62017	0.227273	0.800048	0.116168	0.580191	0.0246472	0.634126
2030	Baseline / Normal	IND	2.19373	3.76024	1.40503	2.55756	17.8718	0.499924	0.145398	8.68431	0.773581	8.53799	0.739488	0.495136	1.36131	9.40231	0.647315	0.223125	0.140284	5.21235	7.64774	2.29292	2.38392	0.718342	1.45432	0.578804	1.09788
2030	Baseline / Normal	PWR	0.399484	9.72455		2.89317	5.34864			2.91554		8.29837	7.1376			29.6897	0.0855325		1.10833	11.284	6.79372	3.31862	2.69857	0.0137724	0.0261704		0.964873
2030	Baseline / Normal	RES	1.7957	3.94345	0.100418	2.02617	22.8774	0.647955	0.0686096	3.06775	0.029366	13.6262	0.57731	0.523103	3.41428	18.996	0.254591	0.306428	0.0861961	8.0621	4.26048	0.408189	2.52667	0.0411471	0.820696	0.125722	1.34395
2030	Baseline / Normal	own_use	0.269896	0.969712	0.0893198	0.446502	2.84193	0.0716035	0.0143553	0.859993	0.0471226	1.87474	0.4309	0.0617346	0.310366	3.2924	0.0578106	0.0349458	0.0704114	1.391	1.05203	0.322937	0.429171	0.0490695	0.152081	0.0401485	0.205851
2030	Q29 / Coldest+	COM	0.879931	2.15765	0.104647	1.45872	10.9293	0.284535	0.0639335	1.68597	0.0446471	7.55463	0.279597	0.17968	1.53153	8.71079	0.100259	0.167163	0.0957965	3.69178	1.8067	0.254034	0.917637	0.132008	0.649493	0.0280545	0.768801
2030	Q29 / Coldest+	IND	1.94803	3.61327	1.3048	2.47542	17.1425	0.47383	0.145398	8.62068	0.773581	8.15731	0.732051	0.463416	1.23545	8.53358	0.644979	0.214615	0.140284	5.03081	7.39114	2.28351	2.17733	0.697269	1.39987	0.538113	1.02229
2030	Q29 / Coldest+	PWR	2.25114	12.0187		2.89317	7.1334			8.90846	1.30726	10.0978	6.58093			37.8369	0.010859		1.53432	17.0884	5.68435	3.81174	2.69857	0.137724	2.11841		1.04317
2030	Q29 / Coldest+	RES	1.96128	4.68627	0.109662	2.30973	27.5712	0.776677	0.0771983	3.29224	0.03386	15.5998	0.661248	0.579564	3.74149	20.6842	0.27532	0.343042	0.0961811	9.55909	4.53984	0.41162	2.74625	0.0461314	0.913397	0.136998	1.57689
2030	Q29 / Coldest+	own_use	0.357144	1.10399	0.0790236	0.449897	3.09908	0.0761834	0.0139827	1.10146	0.105376	2.03936	0.40315	0.0612137	0.326982	3.7615	0.0504471	0.0357865	0.0910892	1.73492	0.961792	0.330392	0.432054	0.0504782	0.252285	0.0364092	0.21935
2030	Baseline / Mild	COM	0.708283	1.70505	0.0946303	1.11454	8.6264	0.213203	0.0508432	1.48162	0.0346833	6.01557	0.247057	0.158115	1.2313	7.26897	0.0856485	0.138014	0.0754933	2.89247	1.49204	0.204394	0.73202	0.110212	0.542499	0.0211546	0.543862
2030	Baseline / Mild	IND	2.19373	3.76024	1.40503	2.55756	17.8718	0.499924	0.145398	8.68431	0.773581	8.53799	0.739488	0.495136	1.36131	9.40231	0.647315	0.223125	0.140284	5.21235	7.64774	2.29292	2.38392	0.718342	1.45432	0.578804	1.09788
2030	Baseline / Mild	RES	1.62713	3.64357	0.096124	1.82016	21.1336	0.576737	0.0617422	2.95056	0.0274525	12.5006	0.545412	0.48508	3.10123	17.5152	0.235822	0.279029	0.0767239	7.5259	4.04782	0.405256	2.33763	0.039204	0.751704	0.111875	1.18238
2030	Baseline / Mild	own_use	0.238323	0.931947	0.0889552	0.42938	2.60963	0.0668881	0.0137363	0.708576	0.046884	1.79822	0.42522	0.0594555	0.288596	3.04233	0.0540012	0.0329999	0.0448418	1.36704	1.0354	0.326247	0.416626	0.0480119	0.147914	0.0393024	0.166594
2030	Baseline / Coldest	COM	0.879931	2.15765	0.104647	1.45872	10.9293	0.284535	0.0639335	1.68597	0.0446471	7.55463	0.279597	0.17968	1.53153	8.71079	0.100259	0.167163	0.0957965	3.69178	1.8067	0.254034	0.917637	0.132008	0.649493	0.0280545	0.768801
2030	Baseline / Coldest	IND	2.09136	3.76024	1.37997	2.54113	17.8718	0.499924	0.145398	8.68431	0.773581	8.53799	0.739488	0.495136	1.30887	9.04034	0.647315	0.223125	0.140284	5.21235	7.58372	2.29292	2.29784	0.713256	1.39987	0.561849	1.07898
2030	Baseline / Coldest	PWR	3.19561	9.80349		2.89317	13.6568			10.2165	0.816005	10.0978	6.82145			33.3749	0.0520559		1.53883	14.7894	5.68435	3.81174	2.69857	0.125509			1.04317
2030	Baseline / Coldest	RES	1.99373	4.68627	0.109662	2.30973	27.5712	0.776677	0.0771983	3.29224	0.03386	15.5998	0.661248	0.579564	3.8076	21.13	0.27532	0.343042	0.0961811	9.55909	4.57006	0.41162	2.85343	0.0463157	0.947547	0.139231	1.58502
2030	Baseline / Coldest	own_use	0.420536	1.02555	0.0901046	0.470067	3.55837	0.0801262	0.0151294	1.23379	0.087504	2.1067	0.420719	0.0651187	0.337718	3.61791	0.0575627	0.0375462	0.0924158	1.66384	1.02211	0.348475	0.450855	0.0555475	0.160376	0.040974	0.228008
2030	RU All / Mild	COM	0.708283	1.70505	0.0946303	1.11454	8.6264	0.213203	0.0508432	1.48162	0.0346833	6.01557	0.247057	0.158115	1.2313	7.26897	0.0856485	0.138014	0.0754933	2.89247	1.49204	0.204394	0.73202	0.110212	0.542499	0.0211546	0.543862
2030	RU All / Mild	IND	2.19373	3.76024	1.40503	2.55756	17.8718	0.499924	0.145398	8.68431	0.773581	8.53799	0.739488	0.495136	1.36131	9.40231	0.647315	0.223125	0.140284	5.21235	7.64774	2.29292	2.38392	0.718342	1.45432	0.578804	1.09788
2030	RU All / Mild	RES	1.62713	3.64357	0.096124	1.82016	21.1336	0.576737	0.0617422	2.95056	0.0274525	12.5006	0.545412	0.48508	3.10123	17.5152	0.235822	0.279029	0.0767239	7.5259	4.04782	0.405256	2.33763	0.039204	0.751704	0.111875	1.18238
2030	RU All / Mild	own_use	0.238323	0.939253	0.0889552	0.42938	2.60772	0.0668881	0.0137363	0.716416	0.046884	1.83929	0.424352	0.0594555	0.288596	3.10531	0.0540012	0.0329999	0.051063	1.41044	1.0354	0.326247	0.416626	0.0480119	0.147914	0.0393024	0.168178
2030	REPowerEU / Normal	COM	0.787213	1.83522	0.0978073	1.25937	9.25021	0.238611	0.0566594	1.55171	0.0376588	6.57451	0.256018	0.166793	1.36436	7.85959	0.0925911	0.15049	0.0853774	3.10326	1.62017	0.227273	0.800048	0.116168	0.580191	0.0246472	0.634126
2030	REPowerEU / Normal	IND	2.19373	3.76024	1.40503	2.55756	17.8718	0.499924	0.145398	8.68431	0.773581	8.53799	0.739488	0.495136	1.36131	9.40231	0.647315	0.223125	0.140284	5.21235	7.64774	2.29292	2.38392	0.718342	1.45432	0.578804	1.09788
2030	REPowerEU / Normal	RES	1.7957	3.94345	0.100418	2.02617	22.8774	0.647955	0.0686096	3.06775	0.029366	13.6262	0.57731	0.523103	3.41428	18.996	0.254591	0.306428	0.0861961	8.0621	4.26048	0.408189	2.52667	0.0411471	0.820696	0.125722	1.34395
2030	REPowerEU / Normal	own_use	0.250402	0.495154	0.0893198	0.430359	2.58092	0.0716035	0.0143553	0.717714	0.0471226	1.46978	0.200604	0.0617346	0.310366	2.17231	0.0536366	0.0349458	0.0280313	0.840341	1.05072	0.160989	0.427187	0.0483974	0.150804	0.0401485	0.158765
2030	REPowerEU / Mild	COM	0.708283	1.70505	0.0946303	1.11454	8.6264	0.213203	0.0508432	1.48162	0.0346833	6.01557	0.247057	0.158115	1.2313	7.26897	0.0856485	0.138014	0.0754933	2.89247	1.49204	0.204394	0.73202	0.110212	0.542499	0.0211546	0.543862
2030	REPowerEU / Mild	IND	2.19373	3.76024	1.40503	2.55756	17.8718	0.499924	0.145398	8.68431	0.773581	8.53799	0.739488	0.495136	1.36131	9.40231	0.647315	0.223125	0.140284	5.21235	7.64774	2.29292	2.38392	0.718342	1.45432	0.578804	1.09788
2030	REPowerEU / Mild	RES	1.62713	3.64357	0.096124	1.82016	21.1336	0.576737	0.0617422	2.95056	0.0274525	12.5006	0.545412	0.48508	3.10123	17.5152	0.235822	0.279029	0.0767239	7.5259	4.04782	0.405256	2.33763	0.039204	0.751704	0.111875	1.18238
2030	REPowerEU / Mild	own_use	0.238323	0.479406	0.0889552	0.329703	2.46713	0.0668881	0.0137363	0.708576	0.046884	1.38758	0.175149	0.0594555	0.288596	1.95571	0.0523819	0.0329999	0.024371	0.803888	1.03409	0.159729	0.384008	0.0480119	0.145598	0.0393024	0.146476
2030	REPowerEU / Coldest	COM	0.879931	2.15765	0.104647	1.45872	10.9293	0.284535	0.0639335	1.68597	0.0446471	7.55463	0.279597	0.17968	1.53153	8.71079	0.100259	0.167163	0.0957965	3.69178	1.8067	0.254034	0.917637	0.132008	0.649493	0.0280545	0.768801
2030	REPowerEU / Coldest	IND	2.19373	3.76024	1.40503	2.55756	17.8718	0.499924	0.145398	8.68431	0.773581	8.53799	0.739488	0.495136	1.36131	9.40231	0.647315	0.223125	0.140284	5.21235	7.64774	2.29292	2.38392	0.718342	1.45432	0.578804	1.09788
2030	REPowerEU / Coldest	RES	1.99373	4.68627	0.109662	2.30973	27.5712	0.776677	0.0771983	3.29224	0.03386	15.5998	0.661248	0.579564	3.8076	21.13	0.27532	0.343042	0.0961811	9.55909	4.57006	0.41162	2.85343	0.0463157	0.947547	0.139231	1.58502
2030	REPowerEU / Coldest	own_use	0.26459	0.650057	0.0901046	0.461663	2.91297	0.0801262	0.0151294	0.735222	0.0476829	1.64737	0.199535	0.0651187	0.337718	2.39504	0.0550224	0.0375462	0.0377081	0.992635	1.07624	0.162462	0.450855	0.0494226	0.160376	0.040974	0.177102
2030	RU All / Coldest+	COM	0.879931	2.15765	0.104647	1.45872	10.9293	0.284535	0.0639335	1.68597	0.0446471	7.55463	0.279597	0.17968	1.53153	8.71079	0.100259	0.167163	0.0957965	3.69178	1.8067	0.254034	0.917637	0.132008	0.649493	0.0280545	0.768801
2030	RU All / Coldest+	IND	2.19373	3.76024	1.40503	2.55756	17.8718	0.499924	0.145398	8.68431	0.773581	8.53799	0.739488	0.495136	1.36131	9.40231	0.647315	0.223125	0.140284	5.21235	7.64774	2.29292	2.38392	0.718342	1.45432	0.578804	1.09788
2030	RU All / Coldest+	PWR	3.51487	12.0188		2.89317	19.9232			8.90846	1.12829	10.0978	6.67774			37.5689	0.0490699		1.52981	17.0884	6.33148	3.81174	2.69857	0.137724	2.11841		1.04317
2030	RU All / Coldest+	RES	1.99373	4.68627	0.109662	2.30973	27.5712	0.776677	0.0771983	3.29224	0.03386	15.5998	0.661248	0.579564	3.8076	21.13	0.27532	0.343042	0.0961811	9.55909	4.57006	0.41162	2.85343	0.0463157	0.947547	0.139231	1.58502
2030	RU All / Coldest+	own_use	0.436116	1.13366	0.0901046	0.470067	3.86418	0.0801262	0.0151294	1.16995	0.102744	2.1067	0.413706	0.0651187	0.337718	3.82258	0.057417	0.0375462	0.0919754	1.77603	1.05369	0.348475	0.450855	0.0561436	0.263755	0.040974	0.228008
2030	RU LNG / Coldest+	COM	0.879931	2.15765	0.104647	1.45872	10.9293	0.284535	0.0639335	1.68597	0.0446471	7.55463	0.279597	0.17968	1.53153	8.71079	0.100259	0.167163	0.0957965	3.69178	1.8067	0.254034	0.917637	0.132008	0.649493	0.0280545	0.768801
2030	RU LNG / Coldest+	IND	1.94803	3.61327	1.3048	2.47542	17.1425	0.47383	0.145398	8.68431	0.773581	8.15731	0.720896	0.463416	1.23545	8.53358	0.647315	0.214615	0.140284	5.03081	7.2636	2.29292	2.17733	0.687828	1.39987	0.538113	1.02229
2030	RU LNG / Coldest+	PWR	2.79639	12.0188		2.89317	8.54919			8.90846	1.39887	10.0978	6.73104			37.3598	0.448578		1.57494	17.0912	5.68435	3.81174	2.69857	0.0964069	2.11841		0.956238
2030	RU LNG / Coldest+	RES	1.93965	4.68627	0.109662	2.30973	27.5712	0.776677	0.0771983	3.29224	0.03386	15.5998	0.661248	0.579564	3.69741	20.5727	0.27532	0.343042	0.0961811	9.55909	4.57006	0.41162	2.74625	0.0463157	0.913397	0.135509	1.56876
2030	RU LNG / Coldest+	own_use	0.401054	1.13366	0.0901046	0.470067	3.30912	0.0801262	0.0151294	1.16995	0.115948	2.1067	0.416307	0.0651187	0.337718	3.81237	0.076913	0.0375462	0.0941777	1.77616	1.02211	0.348475	0.450855	0.0541273	0.263755	0.040974	0.223766
2030	RU All / Coldest	COM	0.879931	2.15765	0.104647	1.45872	10.9293	0.284535	0.0639335	1.68597	0.0446471	7.55463	0.279597	0.17968	1.53153	8.71079	0.100259	0.167163	0.0957965	3.69178	1.8067	0.254034	0.917637	0.132008	0.649493	0.0280545	0.768801
2030	RU All / Coldest	IND	2.19373	3.76024	1.40503	2.55756	17.8718	0.499924	0.145398	8.68431	0.773581	8.53799	0.739488	0.495136	1.36131	9.40231	0.647315	0.223125	0.140284	5.21235	7.64774	2.29292	2.38392	0.718342	1.45432	0.578804	1.09788
2030	RU All / Coldest	PWR	0.60345	9.91555		2.89317	18.207			10.0244	0.36686	10.0978	6.78299			33.421	0.0520559		1.53883	14.7867	6.79372	3.81174	2.69857	0.137724			1.04317
2030	RU All / Coldest	RES	1.99373	4.68627	0.109662	2.30973	27.5712	0.776677	0.0771983	3.29224	0.03386	15.5998	0.661248	0.579564	3.8076	21.13	0.27532	0.343042	0.0961811	9.55909	4.57006	0.41162	2.85343	0.0463157	0.947547	0.139231	1.58502
2030	RU All / Coldest	own_use	0.294038	1.03102	0.0901046	0.470067	3.78042	0.0801262	0.0151294	1.22441	0.0655857	2.1067	0.418842	0.0651187	0.337718	3.62016	0.0575627	0.0375462	0.0924158	1.66371	1.07624	0.348475	0.450855	0.0561436	0.160376	0.040974	0.228008
2030	Baseline / Coldest+	COM	0.879931	2.15765	0.104647	1.45872	10.9293	0.284535	0.0639335	1.68597	0.0446471	7.55463	0.279597	0.17968	1.53153	8.71079	0.100259	0.167163	0.0957965	3.69178	1.8067	0.254034	0.917637	0.132008	0.649493	0.0280545	0.768801
2030	Baseline / Coldest+	IND	1.94803	3.61327	1.3048	2.36043	17.1425	0.47383	0.145398	8.68431	0.773581	8.15731	0.720896	0.463416	1.23545	8.53358	0.647315	0.214615	0.140284	5.03081	7.2636	2.29292	2.17733	0.687828	1.39987	0.538113	1.02229
2030	Baseline / Coldest+	PWR	2.79639	12.0188		2.89317	8.8938			8.90846	1.16572	10.0978	6.73083			37.3654			1.52981	17.0912	5.68435	3.81174	2.69857	0.0964069	2.11841		0.956238
2030	Baseline / Coldest+	RES	1.93965	4.68627	0.108911	2.29596	27.5712	0.776677	0.0771983	3.29224	0.03386	15.5998	0.661248	0.562216	3.69741	20.5727	0.27532	0.343042	0.0961811	9.55909	4.50961	0.41162	2.74625	0.0459471	0.913397	0.135509	1.5525
2030	Baseline / Coldest+	own_use	0.401054	1.13366	0.0901046	0.470067	3.32594	0.0801262	0.0151294	1.16995	0.10457	2.1067	0.416297	0.0651187	0.337718	3.81265	0.0550224	0.0375462	0.0919754	1.77616	1.02211	0.348475	0.450855	0.0541273	0.263755	0.040974	0.223766
2030	REPowerEU / Coldest+	COM	0.879931	2.15765	0.104647	1.45872	10.9293	0.284535	0.0639335	1.68597	0.0446471	7.55463	0.279597	0.17968	1.53153	8.71079	0.100259	0.167163	0.0957965	3.69178	1.8067	0.254034	0.917637	0.132008	0.649493	0.0280545	0.768801
2030	REPowerEU / Coldest+	IND	2.19373	3.76024	1.40503	2.55756	17.8718	0.499924	0.145398	8.68431	0.773581	8.53799	0.739488	0.495136	1.36131	9.40231	0.647315	0.223125	0.140284	5.21235	7.64774	2.29292	2.38392	0.718342	1.45432	0.578804	1.09788
2030	REPowerEU / Coldest+	RES	1.99373	4.68627	0.109662	2.30973	27.5712	0.776677	0.0771983	3.29224	0.03386	15.5998	0.661248	0.579564	3.8076	21.13	0.27532	0.343042	0.0961811	9.55909	4.57006	0.41162	2.85343	0.0463157	0.947547	0.139231	1.58502
2030	REPowerEU / Coldest+	own_use	0.26459	0.813561	0.0901046	0.470067	2.91297	0.0801262	0.0151294	0.735222	0.0476829	2.00114	0.242356	0.0651187	0.337718	2.66267	0.0550224	0.0375462	0.0295996	1.01158	1.07624	0.162462	0.450855	0.0494226	0.160376	0.040974	0.177102
2030	RU LNG / Normal	COM	0.787213	1.83522	0.0978073	1.25937	9.25021	0.238611	0.0566594	1.55171	0.0376588	6.57451	0.256018	0.166793	1.36436	7.85959	0.0925911	0.15049	0.0853774	3.10326	1.62017	0.227273	0.800048	0.116168	0.580191	0.0246472	0.634126
2030	RU LNG / Normal	IND	2.19373	3.76024	1.40503	2.55756	17.8718	0.499924	0.145398	8.68431	0.773581	8.53799	0.739488	0.495136	1.36131	9.40231	0.647315	0.223125	0.140284	5.21235	7.64774	2.29292	2.38392	0.718342	1.45432	0.578804	1.09788
2030	RU LNG / Normal	PWR	0.399484	9.80862		2.89317	5.16972			1.63275		7.82914	7.21416			29.5367	0.0855325		1.10765	11.7443	6.79372	3.31862	2.69857	0.0137724	0.0261704		0.964873
2030	RU LNG / Normal	RES	1.7957	3.94345	0.100418	2.02617	22.8774	0.647955	0.0686096	3.06775	0.029366	13.6262	0.57731	0.523103	3.41428	18.996	0.254591	0.306428	0.0861961	8.0621	4.26048	0.408189	2.52667	0.0411471	0.820696	0.125722	1.34395
2030	RU LNG / Normal	own_use	0.269896	0.973815	0.0893198	0.446502	2.8332	0.0716035	0.0143553	0.797393	0.0471226	1.85184	0.434637	0.0617346	0.310366	3.28493	0.0578106	0.0349458	0.0703782	1.41347	1.05203	0.322937	0.429171	0.0490695	0.152081	0.0401485	0.205851
2030	US Delay / Normal	COM	0.787213	1.83522	0.0978073	1.25937	9.25021	0.238611	0.0566594	1.55171	0.0376588	6.57451	0.256018	0.166793	1.36436	7.85959	0.0925911	0.15049	0.0853774	3.10326	1.62017	0.227273	0.800048	0.116168	0.580191	0.0246472	0.634126
2030	US Delay / Normal	IND	2.19373	3.76024	1.40503	2.55756	17.8718	0.499924	0.145398	8.68431	0.773581	8.53799	0.739488	0.495136	1.36131	9.40231	0.647315	0.223125	0.140284	5.21235	7.64774	2.29292	2.38392	0.718342	1.45432	0.578804	1.09788
2030	US Delay / Normal	PWR	0.438884	10.156		2.89317	5.28003			0.613648		8.27295	7.17633			29.6562	0.0900988		1.00154	12.4585	6.79372	3.31862	2.69857	0.0137724	0.0261704		0.958181
2030	US Delay / Normal	RES	1.7957	3.94345	0.100418	2.02617	22.8774	0.647955	0.0686096	3.06775	0.029366	13.6262	0.57731	0.523103	3.41428	18.996	0.254591	0.306428	0.0861961	8.0621	4.26048	0.408189	2.52667	0.0411471	0.820696	0.125722	1.34395
2030	US Delay / Normal	own_use	0.254518	0.961112	0.0782387	0.426331	2.69764	0.0676607	0.0132086	0.67917	0.0410215	1.80617	0.426958	0.0578296	0.299629	3.21661	0.0529283	0.0331861	0.0640938	1.40721	0.991719	0.304854	0.410369	0.0434041	0.140611	0.0355837	0.196866
2030	US Delay / Mild	COM	0.708283	1.70505	0.0946303	1.11454	8.6264	0.213203	0.0508432	1.48162	0.0346833	6.01557	0.247057	0.158115	1.2313	7.26897	0.0856485	0.138014	0.0754933	2.89247	1.49204	0.204394	0.73202	0.110212	0.542499	0.0211546	0.543862
2030	US Delay / Mild	IND	2.19373	3.76024	1.40503	2.55756	17.8718	0.499924	0.145398	8.68431	0.773581	8.53799	0.739488	0.495136	1.36131	9.40231	0.647315	0.223125	0.140284	5.21235	7.64774	2.29292	2.38392	0.718342	1.45432	0.578804	1.09788
2030	US Delay / Mild	RES	1.62713	3.64357	0.096124	1.82016	21.1336	0.576737	0.0617422	2.95056	0.0274525	12.5006	0.545412	0.48508	3.10123	17.5152	0.235822	0.279029	0.0767239	7.5259	4.04782	0.405256	2.33763	0.039204	0.751704	0.111875	1.18238
2030	US Delay / Mild	own_use	0.221022	0.902291	0.0778741	0.409209	2.46926	0.0629454	0.0125896	0.640085	0.040783	1.73351	0.419389	0.0555505	0.277859	2.99778	0.048896	0.0312402	0.0515793	1.34375	0.975089	0.308163	0.397824	0.0423466	0.136444	0.0347375	0.159028
2030	US Delay / Coldest	COM	0.879931	2.15765	0.104647	1.45872	10.9293	0.284535	0.0639335	1.68597	0.0446471	7.55463	0.279597	0.17968	1.53153	8.71079	0.100259	0.167163	0.0957965	3.69178	1.8067	0.254034	0.917637	0.132008	0.649493	0.0280545	0.768801
2030	US Delay / Coldest	IND	1.94803	3.4075	1.3048	2.36043	16.1215	0.437297	0.141323	8.36617	0.748554	7.85276	0.694868	0.463416	1.23545	8.53358	0.635969	0.202702	0.13661	4.77664	7.2636	2.24585	2.17733	0.687828	1.32364	0.538113	1.02229
2030	US Delay / Coldest	PWR	1.7548	11.4209		2.89317	0.431373			6.19937		9.68224	6.6059			33.4768			1.52981	16.7864	5.68435	3.81174	2.69857	0.0964069			0.956238
2030	US Delay / Coldest	RES	1.93965	4.66244	0.10741	2.25462	27.4049	0.776677	0.0771983	3.29224	0.03386	15.5216	0.661248	0.565686	3.69741	20.5727	0.27532	0.339856	0.0961811	9.55909	4.44916	0.41162	2.74625	0.0455785	0.913397	0.135509	1.54436
2030	US Delay / Coldest	own_use	0.332923	1.07482	0.0790236	0.449897	2.77202	0.0761834	0.0139827	0.969261	0.0415819	2.01909	0.404368	0.0612137	0.326982	3.54873	0.0499172	0.0357865	0.090869	1.72018	0.961792	0.330392	0.432054	0.0484619	0.148906	0.0364092	0.215107
2030	RU LNG / Mild	COM	0.708283	1.70505	0.0946303	1.11454	8.6264	0.213203	0.0508432	1.48162	0.0346833	6.01557	0.247057	0.158115	1.2313	7.26897	0.0856485	0.138014	0.0754933	2.89247	1.49204	0.204394	0.73202	0.110212	0.542499	0.0211546	0.543862
2030	RU LNG / Mild	IND	2.19373	3.76024	1.40503	2.55756	17.8718	0.499924	0.145398	8.68431	0.773581	8.53799	0.739488	0.495136	1.36131	9.40231	0.647315	0.223125	0.140284	5.21235	7.64774	2.29292	2.38392	0.718342	1.45432	0.578804	1.09788
2030	RU LNG / Mild	RES	1.62713	3.64357	0.096124	1.82016	21.1336	0.576737	0.0617422	2.95056	0.0274525	12.5006	0.545412	0.48508	3.10123	17.5152	0.235822	0.279029	0.0767239	7.5259	4.04782	0.405256	2.33763	0.039204	0.751704	0.111875	1.18238
2030	RU LNG / Mild	own_use	0.238323	0.943415	0.0889552	0.42938	2.61021	0.0668881	0.0137363	0.708576	0.046884	1.75876	0.423951	0.0594555	0.288596	3.05536	0.0540012	0.0329999	0.051063	1.37053	1.0354	0.326247	0.416626	0.0480119	0.147914	0.0393024	0.167687
2030	US Delay / Coldest+	COM	0.879931	2.15765	0.104647	1.45872	10.9293	0.284535	0.0639335	1.68597	0.0446471	7.55463	0.279597	0.17968	1.53153	8.71079	0.100259	0.167163	0.0957965	3.69178	1.8067	0.254034	0.917637	0.132008	0.649493	0.0280545	0.768801
2030	US Delay / Coldest+	IND	1.94803	3.4075	1.3048	2.36043	16.1215	0.437297	0.135617	7.92079	0.713516	7.62435	0.694868	0.463416	1.23545	8.53358	0.620394	0.202702	0.131156	4.77664	7.2636	2.17996	2.17733	0.687828	1.32364	0.538113	1.02229
2030	US Delay / Coldest+	RES	1.92883	4.56714	0.105908	2.24084	26.7396	0.757511	0.0763999	3.22007	0.0334373	15.2086	0.644723	0.562216	3.54314	19.7925	0.272409	0.335077	0.0948061	9.3206	4.41894	0.405905	2.5962	0.0453942	0.913397	0.13402	1.54436
2030	US Delay / Coldest+	own_use	0.247289	1.104	0.0790236	0.449897	2.77202	0.0761834	0.0139827	1.05254	0.0415819	2.03936	0.401442	0.0612137	0.326982	3.62031	0.0499172	0.0357865	0.090869	1.75132	0.961792	0.330392	0.432054	0.0484619	0.252285	0.0364092	0.198139
2030	Q27 / Normal	COM	0.787213	1.83522	0.0978073	1.25937	9.25021	0.238611	0.0566594	1.55171	0.0376588	6.57451	0.256018	0.166793	1.36436	7.85959	0.0925911	0.15049	0.0853774	3.10326	1.62017	0.227273	0.800048	0.116168	0.580191	0.0246472	0.634126
2030	Q27 / Normal	IND	2.19373	3.76024	1.40503	2.55756	17.8718	0.499924	0.145398	8.68431	0.773581	8.53799	0.739488	0.495136	1.36131	9.40231	0.647315	0.223125	0.140284	5.21235	7.64774	2.29292	2.38392	0.718342	1.45432	0.578804	1.09788
2030	Q27 / Normal	PWR	0.399484	10.1509		2.89317	5.26814			0.872058		7.91014	6.89127			29.758	0.0855325		0.908183	12.1974	6.79372	3.31862	2.69857		0.0261704		0.964873
2030	Q27 / Normal	RES	1.7957	3.94345	0.100418	2.02617	22.8774	0.647955	0.0686096	3.06775	0.029366	13.6262	0.57731	0.523103	3.41428	18.996	0.254591	0.306428	0.0861961	8.0621	4.26048	0.408189	2.52667	0.0411471	0.820696	0.125722	1.34395
2030	Q27 / Normal	own_use	0.252595	0.960863	0.0782387	0.426331	2.69706	0.0676607	0.0132086	0.69178	0.0410215	1.78846	0.413047	0.0578296	0.299629	3.22157	0.0527054	0.0331861	0.059538	1.39447	0.991719	0.304854	0.410369	0.042732	0.140611	0.0355837	0.197192
2030	Q27 / Mild	COM	1.41657	3.4101	0.189261	2.22908	17.2528	0.426406	0.101686	2.96325	0.0693665	12.0311	0.494114	0.316229	2.4626	14.5379	0.171297	0.276028	0.150987	5.78493	2.98409	0.408789	1.46404	0.220425	1.085	0.0423092	1.08772
2030	Q27 / Mild	IND	4.38746	7.52048	2.81005	5.11512	35.7436	0.999848	0.290796	17.3686	1.54716	17.076	1.47898	0.990272	2.72263	18.8046	1.29463	0.44625	0.280569	10.4247	15.2955	4.58584	4.76783	1.43668	2.90864	1.15761	2.19576
2030	Q27 / Mild	RES	3.25425	7.28714	0.192248	3.64032	42.2671	1.15347	0.123484	5.90112	0.0549051	25.0012	1.09082	0.970159	6.20245	35.0305	0.471643	0.558058	0.153448	15.0518	8.09564	0.810511	4.67525	0.0784079	1.50341	0.223751	2.36476
2030	Q27 / Mild	own_use	0.442044	1.82468	0.155748	0.818419	4.93763	0.125891	0.0251792	1.28017	0.0815659	3.46177	0.849912	0.111101	0.555719	5.94023	0.097792	0.0624804	0.0874708	2.6746	1.95018	0.616327	0.795649	0.0846932	0.272889	0.069475	0.310554
2030	Q27 Shock / Coldest	COM	0.879931	2.15765	0.104647	1.45872	10.9293	0.284535	0.0639335	1.68597	0.0446471	7.55463	0.279597	0.17968	1.53153	8.71079	0.100259	0.167163	0.0957965	3.69178	1.8067	0.254034	0.917637	0.132008	0.649493	0.0280545	0.768801
2030	Q27 Shock / Coldest	IND	2.19373	3.76024	1.40503	2.55756	17.8718	0.499924	0.145398	8.68431	0.773581	8.53799	0.739488	0.495136	1.36131	9.40231	0.647315	0.223125	0.140284	5.21235	7.64774	2.29292	2.38392	0.718342	1.45432	0.578804	1.09788
2030	Q27 Shock / Coldest	PWR	3.04524	9.78453		2.89317	12.655			10.213	0.917871	10.0978	6.78889			33.255	0.0611885		1.52981	14.7867	6.33148	3.81174	2.69857	0.151497			1.04317
2030	Q27 Shock / Coldest	RES	1.99373	4.68627	0.109662	2.30973	27.5712	0.776677	0.0771983	3.29224	0.03386	15.5998	0.661248	0.579564	3.8076	21.13	0.27532	0.343042	0.0961811	9.55909	4.57006	0.41162	2.85343	0.0463157	0.947547	0.139231	1.58502
2030	Q27 Shock / Coldest	own_use	0.395896	0.994968	0.0790236	0.449897	3.36854	0.0761834	0.0139827	1.16513	0.086374	2.03936	0.413298	0.0612137	0.326982	3.53791	0.0529032	0.0357865	0.090869	1.6226	0.993372	0.330392	0.432054	0.0511503	0.148906	0.0364092	0.21935
2030	RU LNG / Coldest	COM	0.879931	2.15765	0.104647	1.45872	10.9293	0.284535	0.0639335	1.68597	0.0446471	7.55463	0.279597	0.17968	1.53153	8.71079	0.100259	0.167163	0.0957965	3.69178	1.8067	0.254034	0.917637	0.132008	0.649493	0.0280545	0.768801
2030	RU LNG / Coldest	IND	2.19373	3.76024	1.40503	2.55756	17.8718	0.499924	0.145398	8.68431	0.773581	8.53799	0.739488	0.495136	1.35082	9.32992	0.647315	0.223125	0.140284	5.21235	7.64774	2.29292	2.29784	0.718342	1.42165	0.578804	1.09788
2030	RU LNG / Coldest	PWR	2.65389	9.81401		2.89317	14.6944			10.3832	1.16572	10.0978	6.75316			33.4004	0.0520559		1.53883	14.7894	5.68435	3.81174	2.69857	0.137724			1.04317
2030	RU LNG / Coldest	RES	1.99373	4.68627	0.109662	2.30973	27.5712	0.776677	0.0771983	3.29224	0.03386	15.5998	0.661248	0.579564	3.8076	21.13	0.27532	0.343042	0.0961811	9.55909	4.57006	0.41162	2.85343	0.0463157	0.947547	0.139231	1.58502
2030	RU LNG / Coldest	own_use	0.3941	1.02606	0.0901046	0.470067	3.60901	0.0801262	0.0151294	1.24192	0.10457	2.1067	0.417387	0.0651187	0.337718	3.61916	0.0575627	0.0375462	0.0924158	1.66384	1.02211	0.348475	0.450855	0.0561436	0.160376	0.040974	0.228008
2030	Q27 / Coldest+	COM	0.879931	2.15765	0.104647	1.45872	10.9293	0.284535	0.0639335	1.68597	0.0446471	7.55463	0.279597	0.17968	1.53153	8.71079	0.100259	0.167163	0.0957965	3.69178	1.8067	0.254034	0.917637	0.132008	0.649493	0.0280545	0.768801
2030	Q27 / Coldest+	IND	2.09136	3.73084	1.36327	2.47542	17.4342	0.494705	0.145398	8.68431	0.773581	8.53799	0.739488	0.481919	1.30887	9.04034	0.647315	0.218019	0.140284	5.21235	7.48768	2.29292	2.29784	0.705627	1.39987	0.561849	1.06638
2030	Q27 / Coldest+	PWR	3.19587	12.0188		2.89317	13.3404			8.90846	1.14477	10.0978	6.71648			37.3	0.0399372		1.53883	17.0884	5.68435	3.81174	2.69857	0.137724	2.11841		1.04317
2030	Q27 / Coldest+	RES	1.99373	4.68627	0.109662	2.30973	27.5712	0.776677	0.0771983	3.29224	0.03386	15.5998	0.661248	0.579564	3.8076	21.13	0.27532	0.343042	0.0961811	9.55909	4.57006	0.41162	2.85343	0.0463157	0.947547	0.139231	1.58502
2030	Q27 / Coldest+	own_use	0.403247	1.104	0.0790236	0.449897	3.40198	0.0761834	0.0139827	1.10146	0.0974468	2.03936	0.409765	0.0612137	0.326982	3.7353	0.0518661	0.0357865	0.0913095	1.73492	0.961792	0.330392	0.432054	0.0504782	0.252285	0.0364092	0.21935
2030	Q29 / Mild	PWR		9.58668		2.89317	2.94708			0.048824		7.6494	7.22176			26.9846	0.0331824		0.734378	13.4976	6.79372	3.41225	2.69857		0.0474712		0.695446
2030	Baseline / Mild	PWR		9.38072		2.89317	2.95595					8.41479	7.06206			26.6368	0.0331824		0.603715	11.5399	6.79372	3.41225	2.69857		0.0474712		0.412254
2030	RU All / Mild	PWR		9.53042		2.89317	2.91676			0.160657		9.25627	7.04426			27.9273	0.0331824		0.731199	12.4293	6.79372	3.41225	2.69857		0.0474712		0.444721
2030	REPowerEU / Mild	PWR		0.107329		0.85062	0.0359478						1.93765			4.37004			0.184232		6.76672		2.03017
2030	REPowerEU / Coldest	PWR		2.10898		2.72096	0.431373					0.68521	2.28898			8.31614			0.417774	1.03527	6.79372		2.69857
2030	REPowerEU / Coldest+	PWR		5.45948		2.89317	0.431373					7.93456	3.16647			13.8002			0.251615	1.42344	6.79372		2.69857
2030	US Delay / Mild	PWR		9.38072		2.89317	2.96779					8.46857	7.06208			27.2433	0.0331824		0.76445	11.9051	6.79372	3.41225	2.69857		0.0474712		0.434654
2030	RU LNG / Mild	PWR		9.61572		2.89317	2.96779					7.60613	7.03605			26.9037	0.0331824		0.731199	11.6114	6.79372	3.41225	2.69857		0.0474712		0.434654
2030	US Delay / Coldest+	PWR		12.0188		2.89317	0.431373			7.90589		10.0978	6.54595			34.9436			1.52981	17.4245	5.68435	3.81174	2.69857	0.0964069	2.11841		0.608515
2030	Q27 / Mild	PWR		19.1733		5.78635	5.91753					16.8296	14.3523			53.353	0.0663648		1.20743	23.546	13.5874	6.8245	5.39715		0.0949425		0.71558
2030	REPowerEU / Normal	PWR				2.56239							2.41841			6.73706			0.239883		6.76672		2.65793
2031	RU All / Normal	COM	0.752586	1.79881	0.0987211	1.22057	9.29187	0.236246	0.0571744	1.57657	0.0368987	6.54145	0.247978	0.165424	1.36697	7.68986	0.0928282	0.141774	0.0884235	3.27808	1.54944	0.232742	0.799381	0.116821	0.573087	0.0256743	0.641521
2031	RU All / Normal	IND	2.24783	3.83611	1.44651	2.48133	18.2772	0.533062	0.149123	8.51488	0.818906	9.1007	0.768297	0.514834	1.39984	9.66548	0.648683	0.227627	0.143878	5.34732	7.88539	2.33113	2.45714	0.765957	1.40074	0.595412	1.06766
2031	RU All / Normal	PWR	0.256882	9.19144		2.89317	4.80584					7.57332	7.16784			27.7062	0.0855325		1.10924	10.301	6.79372	3.31862	2.69857	0.0137724	0.0264363		0.775305
2031	RU All / Normal	RES	1.72175	3.85959	0.101653	1.97098	22.9938	0.641325	0.0692177	3.10932	0.0288772	13.5596	0.548691	0.517105	3.42042	18.5704	0.255232	0.287287	0.0891153	8.50679	4.14309	0.40889	2.52481	0.0413602	0.807693	0.129794	1.35719
2031	RU All / Normal	own_use	0.260706	0.942129	0.091776	0.437593	2.84615	0.073043	0.0146212	0.711352	0.049631	1.8664	0.43222	0.0624917	0.312977	3.18147	0.057931	0.0338416	0.0709506	1.38091	1.05633	0.325404	0.433198	0.0518109	0.148076	0.0413388	0.195894
2031	Q29 / Normal	COM	0.752586	1.79881	0.0987211	1.22057	9.29187	0.236246	0.0571744	1.57657	0.0368987	6.54145	0.247978	0.165424	1.36697	7.68986	0.0928282	0.141774	0.0884235	3.27808	1.54944	0.232742	0.799381	0.116821	0.573087	0.0256743	0.641521
2031	Q29 / Normal	IND	2.24783	3.83611	1.44651	2.48133	18.2772	0.533062	0.149123	8.51488	0.818906	9.1007	0.768297	0.514834	1.39984	9.66548	0.648683	0.227627	0.143878	5.34732	7.88539	2.33113	2.45714	0.765957	1.40074	0.595412	1.06766
2031	Q29 / Normal	RES	1.72175	3.85959	0.101653	1.97098	22.9938	0.641325	0.0692177	3.10932	0.0288772	13.5596	0.548691	0.517105	3.42042	18.5704	0.255232	0.287287	0.0891153	8.50679	4.14309	0.40889	2.52481	0.0413602	0.807693	0.129794	1.35719
2031	Q29 / Normal	own_use	0.230442	0.86681	0.0803678	0.418023	2.71487	0.0688389	0.0134451	0.810659	0.0431725	1.75356	0.417953	0.0584313	0.301937	3.13564	0.052815	0.0320464	0.0698159	1.27409	0.994136	0.307019	0.413819	0.04577	0.137028	0.0366429	0.186285
2031	Q29 / Mild	COM	0.708283	1.70505	0.0946303	1.11454	8.6264	0.213203	0.0508432	1.48162	0.0346833	6.01557	0.247057	0.158115	1.2313	7.26897	0.0856485	0.138014	0.0754933	2.89247	1.49204	0.204394	0.73202	0.110212	0.542499	0.0211546	0.543862
2031	Q29 / Mild	IND	2.19373	3.76024	1.40503	2.55756	17.8718	0.499924	0.145398	8.68431	0.773581	8.53799	0.739488	0.495136	1.36131	9.40231	0.647315	0.223125	0.140284	5.21235	7.64774	2.29292	2.38392	0.718342	1.45432	0.578804	1.09788
2031	Q29 / Mild	RES	1.62713	3.64357	0.096124	1.82016	21.1336	0.576737	0.0617422	2.95056	0.0274525	12.5006	0.545412	0.48508	3.10123	17.5152	0.235822	0.279029	0.0767239	7.5259	4.04782	0.405256	2.33763	0.039204	0.751704	0.111875	1.18238
2031	Q29 / Mild	own_use	0.221022	0.902291	0.0778741	0.409209	2.46817	0.0629454	0.0125896	0.649711	0.040783	1.64876	0.414265	0.0555505	0.277859	2.9246	0.048896	0.0312402	0.0499566	1.40423	0.975089	0.312158	0.397824	0.0423466	0.136457	0.0347375	0.167513
2031	Q29 / Coldest	COM	0.879931	2.15765	0.104647	1.45872	10.9293	0.284535	0.0639335	1.68597	0.0446471	7.55463	0.279597	0.17968	1.53153	8.71079	0.100259	0.167163	0.0957965	3.69178	1.8067	0.254034	0.917637	0.132008	0.649493	0.0280545	0.768801
2031	Q29 / Coldest	IND	2.15278	3.76024	1.39667	2.55756	17.8718	0.499924	0.145398	8.68431	0.773581	8.53799	0.739488	0.490834	1.34034	9.25752	0.647315	0.223125	0.140284	5.21235	7.64774	2.29292	2.29784	0.718342	1.41076	0.572022	1.09158
2031	Q29 / Coldest	PWR	0.798968	10.0065		2.89317	16.4153			10.6717	1.21645	10.0262	6.97254			33.2852	0.0520559		1.54335	14.7969	5.68435	3.81174	2.69857	0.137724			0.956238
2031	Q29 / Coldest	RES	1.99373	4.68627	0.109662	2.30973	27.5712	0.776677	0.0771983	3.29224	0.03386	15.5998	0.661248	0.579564	3.8076	21.13	0.27532	0.343042	0.0961811	9.55909	4.57006	0.41162	2.85343	0.0463157	0.947547	0.139231	1.58502
2031	Q29 / Coldest	own_use	0.286278	1.0058	0.0790236	0.449897	3.55204	0.0761834	0.0139827	1.18751	0.100945	2.03587	0.42226	0.0612137	0.326982	3.53938	0.0524575	0.0357865	0.0915297	1.62309	0.961792	0.330392	0.432054	0.0504782	0.148906	0.0364092	0.215107
2031	Baseline / Normal	COM	0.752586	1.79881	0.0987211	1.22057	9.29187	0.236246	0.0571744	1.57657	0.0368987	6.54145	0.247978	0.165424	1.36697	7.68986	0.0928282	0.141774	0.0884235	3.27808	1.54944	0.232742	0.799381	0.116821	0.573087	0.0256743	0.641521
2031	Baseline / Normal	IND	2.24783	3.83611	1.44651	2.48133	18.2772	0.533062	0.149123	8.51488	0.818906	9.1007	0.768297	0.514834	1.39984	9.66548	0.648683	0.227627	0.143878	5.34732	7.88539	2.33113	2.45714	0.765957	1.40074	0.595412	1.06766
2031	Baseline / Normal	RES	1.72175	3.85959	0.101653	1.97098	22.9938	0.641325	0.0692177	3.10932	0.0288772	13.5596	0.548691	0.517105	3.42042	18.5704	0.255232	0.287287	0.0891153	8.50679	4.14309	0.40889	2.52481	0.0413602	0.807693	0.129794	1.35719
2031	Baseline / Normal	own_use	0.24817	0.877705	0.091776	0.437593	2.85902	0.073043	0.0146212	0.839805	0.049631	1.82173	0.421964	0.0624917	0.312977	3.18819	0.057931	0.0338416	0.0663325	1.29775	1.05633	0.325404	0.433198	0.0518109	0.148076	0.0413388	0.192418
2031	Q29 / Coldest+	COM	0.879931	2.15765	0.104647	1.45872	10.9293	0.284535	0.0639335	1.68597	0.0446471	7.55463	0.279597	0.17968	1.53153	8.71079	0.100259	0.167163	0.0957965	3.69178	1.8067	0.254034	0.917637	0.132008	0.649493	0.0280545	0.768801
2031	Q29 / Coldest+	IND	1.94803	3.61327	1.31316	2.47542	17.1425	0.47383	0.145398	8.68431	0.773581	8.15731	0.739488	0.463416	1.23545	8.53358	0.647315	0.214615	0.140284	5.03081	7.48768	2.29292	2.17733	0.705627	1.39987	0.538113	1.02859
2031	Q29 / Coldest+	PWR	1.04891	12.0188		2.89317	10.3895			9.87061	1.39887	10.0978	6.77945			37.7329	0.43122		1.57042	17.0926	5.68435	3.81174	2.69857	0.0964069	2.11841		0.956238
2031	Q29 / Coldest+	RES	1.97209	4.68627	0.109662	2.30973	27.5712	0.776677	0.0771983	3.29224	0.03386	15.5998	0.661248	0.576094	3.76352	20.6842	0.27532	0.343042	0.0961811	9.55909	4.57006	0.41162	2.74625	0.0463157	0.913397	0.137742	1.57689
2031	Q29 / Coldest+	own_use	0.298475	1.104	0.0790236	0.449897	3.25798	0.0761834	0.0139827	1.14842	0.109847	2.03936	0.412837	0.0612137	0.326982	3.75643	0.0709607	0.0357865	0.092851	1.73512	0.961792	0.330392	0.432054	0.0484619	0.252285	0.0364092	0.215107
2031	Baseline / Mild	COM	0.708283	1.70505	0.0946303	1.11454	8.6264	0.213203	0.0508432	1.48162	0.0346833	6.01557	0.247057	0.158115	1.2313	7.26897	0.0856485	0.138014	0.0754933	2.89247	1.49204	0.204394	0.73202	0.110212	0.542499	0.0211546	0.543862
2031	Baseline / Mild	IND	2.19373	3.76024	1.40503	2.55756	17.8718	0.499924	0.145398	8.68431	0.773581	8.53799	0.739488	0.495136	1.36131	9.40231	0.647315	0.223125	0.140284	5.21235	7.64774	2.29292	2.38392	0.718342	1.45432	0.578804	1.09788
2031	Baseline / Mild	RES	1.62713	3.64357	0.096124	1.82016	21.1336	0.576737	0.0617422	2.95056	0.0274525	12.5006	0.545412	0.48508	3.10123	17.5152	0.235822	0.279029	0.0767239	7.5259	4.04782	0.405256	2.33763	0.039204	0.751704	0.111875	1.18238
2031	Baseline / Mild	own_use	0.238323	0.931947	0.0889552	0.42938	2.60869	0.0668881	0.0137363	0.708576	0.046884	1.71609	0.417837	0.0594555	0.288596	2.98601	0.0540012	0.0329999	0.0448418	1.39902	1.0354	0.330241	0.416626	0.0480119	0.147927	0.0393024	0.168485
2031	Baseline / Coldest	COM	0.879931	2.15765	0.104647	1.45872	10.9293	0.284535	0.0639335	1.68597	0.0446471	7.55463	0.279597	0.17968	1.53153	8.71079	0.100259	0.167163	0.0957965	3.69178	1.8067	0.254034	0.917637	0.132008	0.649493	0.0280545	0.768801
2031	Baseline / Coldest	IND	2.09136	3.73084	1.37162	2.52471	17.7003	0.499924	0.145398	8.68431	0.773581	8.53799	0.739488	0.489849	1.30887	9.04034	0.647315	0.219721	0.140284	5.21235	7.55171	2.29292	2.29784	0.710713	1.41076	0.561849	1.07268
2031	Baseline / Coldest	PWR	1.19845	10.0061		2.89317	13.219			10.7681	1.16572	9.91071	6.96828			33.3374	0.0520559		1.53883	14.7867	5.68435	3.81174	2.69857	0.0964069			0.869307
2031	Baseline / Coldest	RES	1.99373	4.68627	0.109662	2.30973	27.5712	0.776677	0.0771983	3.29224	0.03386	15.5998	0.661248	0.579564	3.8076	21.13	0.27532	0.343042	0.0961811	9.55909	4.57006	0.41162	2.85343	0.0463157	0.947547	0.139231	1.58502
2031	Baseline / Coldest	own_use	0.323074	1.03543	0.0901046	0.470067	3.53701	0.0801262	0.0151294	1.2607	0.10457	2.09757	0.427884	0.0651187	0.337718	3.61608	0.0575627	0.0375462	0.0924158	1.66371	1.02211	0.348475	0.450855	0.0541273	0.160376	0.040974	0.219524
2031	RU All / Mild	COM	0.708283	1.70505	0.0946303	1.11454	8.6264	0.213203	0.0508432	1.48162	0.0346833	6.01557	0.247057	0.158115	1.2313	7.26897	0.0856485	0.138014	0.0754933	2.89247	1.49204	0.204394	0.73202	0.110212	0.542499	0.0211546	0.543862
2031	RU All / Mild	IND	2.19373	3.76024	1.40503	2.55756	17.8718	0.499924	0.145398	8.68431	0.773581	8.53799	0.739488	0.495136	1.36131	9.40231	0.647315	0.223125	0.140284	5.21235	7.64774	2.29292	2.38392	0.718342	1.45432	0.578804	1.09788
2031	RU All / Mild	RES	1.62713	3.64357	0.096124	1.82016	21.1336	0.576737	0.0617422	2.95056	0.0274525	12.5006	0.545412	0.48508	3.10123	17.5152	0.235822	0.279029	0.0767239	7.5259	4.04782	0.405256	2.33763	0.039204	0.751704	0.111875	1.18238
2031	RU All / Mild	own_use	0.238323	0.944906	0.0889552	0.42938	2.60874	0.0668881	0.0137363	0.71573	0.046884	1.75716	0.423039	0.0594555	0.288596	3.05718	0.0540012	0.0329999	0.051063	1.41037	1.0354	0.330241	0.416626	0.0480119	0.147927	0.0393024	0.167687
2031	REPowerEU / Normal	COM	0.752586	1.79881	0.0987211	1.22057	9.29187	0.236246	0.0571744	1.57657	0.0368987	6.54145	0.247978	0.165424	1.36697	7.68986	0.0928282	0.141774	0.0884235	3.27808	1.54944	0.232742	0.799381	0.116821	0.573087	0.0256743	0.641521
2031	REPowerEU / Normal	IND	2.24783	3.83611	1.44651	2.48133	18.2772	0.533062	0.149123	8.51488	0.818906	9.1007	0.768297	0.514834	1.39984	9.66548	0.648683	0.227627	0.143878	5.34732	7.88539	2.33113	2.45714	0.765957	1.40074	0.595412	1.06766
2031	REPowerEU / Normal	RES	1.72175	3.85959	0.101653	1.97098	22.9938	0.641325	0.0692177	3.10932	0.0288772	13.5596	0.548691	0.517105	3.42042	18.5704	0.255232	0.287287	0.0891153	8.50679	4.14309	0.40889	2.52481	0.0413602	0.807693	0.129794	1.35719
2031	REPowerEU / Normal	own_use	0.24817	0.493586	0.091776	0.380344	2.61162	0.073043	0.0146212	0.711352	0.049631	1.49682	0.176987	0.0624917	0.312977	2.04251	0.053757	0.0338416	0.0249545	0.878224	1.04647	0.163456	0.419608	0.0511388	0.146786	0.0413388	0.158059
2031	REPowerEU / Mild	COM	0.708283	1.70505	0.0946303	1.11454	8.6264	0.213203	0.0508432	1.48162	0.0346833	6.01557	0.247057	0.158115	1.2313	7.26897	0.0856485	0.138014	0.0754933	2.89247	1.49204	0.204394	0.73202	0.110212	0.542499	0.0211546	0.543862
2031	REPowerEU / Mild	IND	2.19373	3.76024	1.40503	2.55756	17.8718	0.499924	0.145398	8.68431	0.773581	8.53799	0.739488	0.495136	1.36131	9.40231	0.647315	0.223125	0.140284	5.21235	7.64774	2.29292	2.38392	0.718342	1.45432	0.578804	1.09788
2031	REPowerEU / Mild	RES	1.62713	3.64357	0.096124	1.82016	21.1336	0.576737	0.0617422	2.95056	0.0274525	12.5006	0.545412	0.48508	3.10123	17.5152	0.235822	0.279029	0.0767239	7.5259	4.04782	0.405256	2.33763	0.039204	0.751704	0.111875	1.18238
2031	REPowerEU / Mild	own_use	0.238323	0.474168	0.0889552	0.31672	2.46538	0.0668881	0.0137363	0.708576	0.046884	1.38758	0.164116	0.0594555	0.288596	1.89023	0.0523819	0.0329999	0.0194095	0.803888	1.02555	0.159729	0.309667	0.0480119	0.145598	0.0393024	0.146476
2031	REPowerEU / Coldest	COM	0.879931	2.15765	0.104647	1.45872	10.9293	0.284535	0.0639335	1.68597	0.0446471	7.55463	0.279597	0.17968	1.53153	8.71079	0.100259	0.167163	0.0957965	3.69178	1.8067	0.254034	0.917637	0.132008	0.649493	0.0280545	0.768801
2031	REPowerEU / Coldest	IND	2.19373	3.76024	1.40503	2.55756	17.8718	0.499924	0.145398	8.68431	0.773581	8.53799	0.739488	0.495136	1.36131	9.40231	0.647315	0.223125	0.140284	5.21235	7.64774	2.29292	2.38392	0.718342	1.45432	0.578804	1.09788
2031	REPowerEU / Coldest	RES	1.99373	4.68627	0.109662	2.30973	27.5712	0.776677	0.0771983	3.29224	0.03386	15.5998	0.661248	0.579564	3.8076	21.13	0.27532	0.343042	0.0961811	9.55909	4.57006	0.41162	2.85343	0.0463157	0.947547	0.139231	1.58502
2031	REPowerEU / Coldest	own_use	0.26459	0.60999	0.0901046	0.43645	2.91297	0.0801262	0.0151294	0.735222	0.0476829	1.61393	0.18239	0.0651187	0.337718	2.22617	0.0550224	0.0375462	0.024894	0.942114	1.07624	0.162462	0.441138	0.0494226	0.160376	0.040974	0.177102
2031	RU All / Coldest+	COM	0.879931	2.15765	0.104647	1.45872	10.9293	0.284535	0.0639335	1.68597	0.0446471	7.55463	0.279597	0.17968	1.53153	8.71079	0.100259	0.167163	0.0957965	3.69178	1.8067	0.254034	0.917637	0.132008	0.649493	0.0280545	0.768801
2031	RU All / Coldest+	IND	2.19373	3.76024	1.40503	2.55756	17.8718	0.499924	0.145398	8.68431	0.773581	8.53799	0.739488	0.495136	1.36131	9.40231	0.647315	0.223125	0.140284	5.21235	7.64774	2.29292	2.38392	0.718342	1.45432	0.578804	1.09788
2031	RU All / Coldest+	PWR	3.40565	12.0188		2.89317	17.3685			9.87061	1.39421	10.0978	6.6816			37.08	0.225584		1.5614	17.0924	6.33148	3.81174	2.69857	0.0964069	2.11841		0.956238
2031	RU All / Coldest+	RES	1.99373	4.68627	0.109662	2.30973	27.5712	0.776677	0.0771983	3.29224	0.03386	15.5998	0.661248	0.579564	3.8076	21.13	0.27532	0.343042	0.0961811	9.55909	4.57006	0.41162	2.85343	0.0463157	0.947547	0.139231	1.58502
2031	RU All / Coldest+	own_use	0.430786	1.13366	0.0901046	0.470067	3.7395	0.0801262	0.0151294	1.21691	0.115721	2.1067	0.413895	0.0651187	0.337718	3.79872	0.0660309	0.0375462	0.093517	1.77622	1.05369	0.348475	0.450855	0.0541273	0.263755	0.040974	0.223766
2031	RU LNG / Coldest+	COM	0.879931	2.15765	0.104647	1.45872	10.9293	0.284535	0.0639335	1.68597	0.0446471	7.55463	0.279597	0.17968	1.53153	8.71079	0.100259	0.167163	0.0957965	3.69178	1.8067	0.254034	0.917637	0.132008	0.649493	0.0280545	0.768801
2031	RU LNG / Coldest+	IND	1.94803	3.61327	1.3048	2.45899	17.1425	0.47383	0.145398	8.68431	0.773581	8.15731	0.720896	0.463416	1.23545	8.53358	0.647315	0.214615	0.140284	5.03081	7.2636	2.29292	2.17733	0.687828	1.39987	0.538113	1.02229
2031	RU LNG / Coldest+	PWR	1.93588	12.0188		2.89317	5.66842			9.87061	1.39887	10.0978	6.79081			37.7004	0.647838		1.58396	17.0884	5.68435	3.81174	2.69857	0.0964069	2.11841		0.869307
2031	RU LNG / Coldest+	RES	1.93965	4.68627	0.108161	2.28218	27.4049	0.776677	0.0771983	3.29224	0.03386	15.5998	0.661248	0.572625	3.69741	20.5727	0.27532	0.341449	0.0961811	9.55909	4.50961	0.41162	2.74625	0.0459471	0.913397	0.135509	1.56063
2031	RU LNG / Coldest+	own_use	0.359061	1.13366	0.0901046	0.470067	3.16854	0.0801262	0.0151294	1.21691	0.115948	2.1067	0.419224	0.0651187	0.337718	3.82899	0.0866369	0.0375462	0.0946181	1.77603	1.02211	0.348475	0.450855	0.0541273	0.263755	0.040974	0.219524
2031	RU All / Coldest	COM	0.879931	2.15765	0.104647	1.45872	10.9293	0.284535	0.0639335	1.68597	0.0446471	7.55463	0.279597	0.17968	1.53153	8.71079	0.100259	0.167163	0.0957965	3.69178	1.8067	0.254034	0.917637	0.132008	0.649493	0.0280545	0.768801
2031	RU All / Coldest	IND	2.19373	3.76024	1.40503	2.55756	17.8718	0.499924	0.145398	8.68431	0.773581	8.53799	0.739488	0.495136	1.36131	9.40231	0.647315	0.223125	0.140284	5.21235	7.64774	2.29292	2.38392	0.718342	1.45432	0.578804	1.09788
2031	RU All / Coldest	PWR	0.445401	10.0071		2.89317	17.814			10.1853	0.498814	10.0978	6.77788			32.3968	0.0520559		1.53883	14.8079	6.79372	3.81174	2.69857	0.0964069			0.956238
2031	RU All / Coldest	RES	1.99373	4.68627	0.109662	2.30973	27.5712	0.776677	0.0771983	3.29224	0.03386	15.5998	0.661248	0.579564	3.8076	21.13	0.27532	0.343042	0.0961811	9.55909	4.57006	0.41162	2.85343	0.0463157	0.947547	0.139231	1.58502
2031	RU All / Coldest	own_use	0.286325	1.03549	0.0901046	0.470067	3.76125	0.0801262	0.0151294	1.23226	0.072025	2.1067	0.418593	0.0651187	0.337718	3.57018	0.0575627	0.0375462	0.0924158	1.66474	1.07624	0.348475	0.450855	0.0541273	0.160376	0.040974	0.223766
2031	Baseline / Coldest+	COM	0.879931	2.15765	0.104647	1.45872	10.9293	0.284535	0.0639335	1.68597	0.0446471	7.55463	0.279597	0.17968	1.53153	8.71079	0.100259	0.167163	0.0957965	3.69178	1.8067	0.254034	0.917637	0.132008	0.649493	0.0280545	0.768801
2031	Baseline / Coldest+	IND	1.94803	3.61327	1.3048	2.36043	16.9967	0.47383	0.145398	8.68431	0.773581	8.15731	0.720896	0.463416	1.23545	8.53358	0.647315	0.212913	0.140284	5.03081	7.2636	2.29292	2.17733	0.687828	1.39987	0.538113	1.02229
2031	Baseline / Coldest+	PWR	2.16951	12.0188		2.89317	6.06595			9.87061	1.39887	10.0978	6.79081			37.7408	0.472467		1.57042	17.0884	5.68435	3.81174	2.69857	0.0964069	2.11841		0.869307
2031	Baseline / Coldest+	RES	1.93965	4.66244	0.106659	2.2684	27.2386	0.776677	0.0771983	3.29224	0.03386	15.5998	0.661248	0.562216	3.69741	20.5727	0.27532	0.339856	0.0961811	9.55909	4.46532	0.41162	2.74625	0.045671	0.913397	0.135509	1.54436
2031	Baseline / Coldest+	own_use	0.370462	1.13366	0.0901046	0.470067	3.18794	0.0801262	0.0151294	1.21691	0.115948	2.1067	0.419224	0.0651187	0.337718	3.83097	0.0780788	0.0375462	0.0939574	1.77603	1.02211	0.348475	0.450855	0.0541273	0.263755	0.040974	0.219524
2031	REPowerEU / Coldest+	COM	0.879931	2.15765	0.104647	1.45872	10.9293	0.284535	0.0639335	1.68597	0.0446471	7.55463	0.279597	0.17968	1.53153	8.71079	0.100259	0.167163	0.0957965	3.69178	1.8067	0.254034	0.917637	0.132008	0.649493	0.0280545	0.768801
2031	REPowerEU / Coldest+	IND	2.19373	3.76024	1.40503	2.55756	17.8718	0.499924	0.145398	8.68431	0.773581	8.53799	0.739488	0.495136	1.36131	9.40231	0.647315	0.223125	0.140284	5.21235	7.64774	2.29292	2.38392	0.718342	1.45432	0.578804	1.09788
2031	REPowerEU / Coldest+	RES	1.99373	4.68627	0.109662	2.30973	27.5712	0.776677	0.0771983	3.29224	0.03386	15.5998	0.661248	0.579564	3.8076	21.13	0.27532	0.343042	0.0961811	9.55909	4.57006	0.41162	2.85343	0.0463157	0.947547	0.139231	1.58502
2031	REPowerEU / Coldest+	own_use	0.26459	0.636794	0.0901046	0.453259	2.91297	0.0801262	0.0151294	0.735222	0.0476829	1.80298	0.212627	0.0651187	0.337718	2.40214	0.0550224	0.0375462	0.0235604	0.942114	1.07624	0.162462	0.450258	0.0494226	0.160376	0.040974	0.177102
2031	RU LNG / Normal	COM	0.752586	1.79881	0.0987211	1.22057	9.29187	0.236246	0.0571744	1.57657	0.0368987	6.54145	0.247978	0.165424	1.36697	7.68986	0.0928282	0.141774	0.0884235	3.27808	1.54944	0.232742	0.799381	0.116821	0.573087	0.0256743	0.641521
2031	RU LNG / Normal	IND	2.24783	3.83611	1.44651	2.48133	18.2772	0.533062	0.149123	8.51488	0.818906	9.1007	0.768297	0.514834	1.39984	9.66548	0.648683	0.227627	0.143878	5.34732	7.88539	2.33113	2.45714	0.765957	1.40074	0.595412	1.06766
2031	RU LNG / Normal	RES	1.72175	3.85959	0.101653	1.97098	22.9938	0.641325	0.0692177	3.10932	0.0288772	13.5596	0.548691	0.517105	3.42042	18.5704	0.255232	0.287287	0.0891153	8.50679	4.14309	0.40889	2.52481	0.0413602	0.807693	0.129794	1.35719
2031	RU LNG / Normal	own_use	0.24817	0.87366	0.091776	0.437593	2.85902	0.073043	0.0146212	0.828551	0.049631	1.80158	0.428828	0.0624917	0.312977	3.17989	0.057931	0.0338416	0.0709506	1.3015	1.05633	0.325404	0.433198	0.0518109	0.148076	0.0413388	0.192418
2031	US Delay / Normal	COM	0.752586	1.79881	0.0987211	1.22057	9.29187	0.236246	0.0571744	1.57657	0.0368987	6.54145	0.247978	0.165424	1.36697	7.68986	0.0928282	0.141774	0.0884235	3.27808	1.54944	0.232742	0.799381	0.116821	0.573087	0.0256743	0.641521
2031	US Delay / Normal	IND	2.24783	3.83611	1.44651	2.48133	18.2772	0.533062	0.149123	8.51488	0.818906	9.1007	0.768297	0.514834	1.39984	9.66548	0.648683	0.227627	0.143878	5.34732	7.88539	2.33113	2.45714	0.765957	1.40074	0.595412	1.06766
2031	US Delay / Normal	RES	1.72175	3.85959	0.101653	1.97098	22.9938	0.641325	0.0692177	3.10932	0.0288772	13.5596	0.548691	0.517105	3.42042	18.5704	0.255232	0.287287	0.0891153	8.50679	4.14309	0.40889	2.52481	0.0413602	0.807693	0.129794	1.35719
2031	US Delay / Normal	own_use	0.230442	0.901843	0.0803678	0.418023	2.70884	0.0688389	0.0134451	0.755168	0.0431725	1.75648	0.424615	0.0584313	0.301937	3.14743	0.0530379	0.0320464	0.0695957	1.26454	0.994136	0.307019	0.413819	0.04577	0.137028	0.0366429	0.186812
2031	US Delay / Mild	COM	0.708283	1.70505	0.0946303	1.11454	8.6264	0.213203	0.0508432	1.48162	0.0346833	6.01557	0.247057	0.158115	1.2313	7.26897	0.0856485	0.138014	0.0754933	2.89247	1.49204	0.204394	0.73202	0.110212	0.542499	0.0211546	0.543862
2031	US Delay / Mild	IND	2.19373	3.76024	1.40503	2.55756	17.8718	0.499924	0.145398	8.68431	0.773581	8.53799	0.739488	0.495136	1.36131	9.40231	0.647315	0.223125	0.140284	5.21235	7.64774	2.29292	2.38392	0.718342	1.45432	0.578804	1.09788
2031	US Delay / Mild	RES	1.62713	3.64357	0.096124	1.82016	21.1336	0.576737	0.0617422	2.95056	0.0274525	12.5006	0.545412	0.48508	3.10123	17.5152	0.235822	0.279029	0.0767239	7.5259	4.04782	0.405256	2.33763	0.039204	0.751704	0.111875	1.18238
2031	US Delay / Mild	own_use	0.221022	0.902291	0.0778741	0.409209	2.46716	0.0629454	0.0125896	0.659499	0.040783	1.65138	0.414264	0.0555505	0.277859	2.98913	0.048896	0.0312402	0.0499566	1.36398	0.975089	0.312158	0.397824	0.0423466	0.136457	0.0347375	0.158734
2031	US Delay / Coldest	COM	0.879931	2.15765	0.104647	1.45872	10.9293	0.284535	0.0639335	1.68597	0.0446471	7.55463	0.279597	0.17968	1.53153	8.71079	0.100259	0.167163	0.0957965	3.69178	1.8067	0.254034	0.917637	0.132008	0.649493	0.0280545	0.768801
2031	US Delay / Coldest	IND	1.94803	3.55448	1.3048	2.36043	16.1215	0.468611	0.141323	8.36617	0.748554	8.15731	0.706023	0.463416	1.23545	8.53358	0.636079	0.202702	0.136499	5.03081	7.2636	2.24585	2.17733	0.687828	1.39987	0.538113	1.02229
2031	US Delay / Coldest	PWR	2.02751	11.4212		2.89317	1.81196			8.35769		10.0978	6.95377			33.2271			1.52981	15.3137	5.68435	3.81174	2.69857	0.0964069			1.03839
2031	US Delay / Coldest	RES	1.93965	4.68627	0.10741	2.2684	27.4049	0.776677	0.0771983	3.29224	0.03386	15.5998	0.661248	0.569155	3.69741	20.5727	0.27532	0.339856	0.0961811	9.55909	4.44916	0.41162	2.74625	0.0455785	0.913397	0.135509	1.54436
2031	US Delay / Coldest	own_use	0.346231	1.07484	0.0790236	0.449897	2.8394	0.0761834	0.0139827	1.07459	0.0415819	2.03936	0.421344	0.0612137	0.326982	3.53654	0.0499172	0.0357865	0.090869	1.64832	0.961792	0.330392	0.432054	0.0484619	0.148906	0.0364092	0.219116
2031	RU LNG / Mild	COM	0.708283	1.70505	0.0946303	1.11454	8.6264	0.213203	0.0508432	1.48162	0.0346833	6.01557	0.247057	0.158115	1.2313	7.26897	0.0856485	0.138014	0.0754933	2.89247	1.49204	0.204394	0.73202	0.110212	0.542499	0.0211546	0.543862
2031	RU LNG / Mild	IND	2.19373	3.76024	1.40503	2.55756	17.8718	0.499924	0.145398	8.68431	0.773581	8.53799	0.739488	0.495136	1.36131	9.40231	0.647315	0.223125	0.140284	5.21235	7.64774	2.29292	2.38392	0.718342	1.45432	0.578804	1.09788
2031	RU LNG / Mild	RES	1.62713	3.64357	0.096124	1.82016	21.1336	0.576737	0.0617422	2.95056	0.0274525	12.5006	0.545412	0.48508	3.10123	17.5152	0.235822	0.279029	0.0767239	7.5259	4.04782	0.405256	2.33763	0.039204	0.751704	0.111875	1.18238
2031	RU LNG / Mild	own_use	0.238323	0.931947	0.0889552	0.42938	2.60811	0.0668881	0.0137363	0.708576	0.046884	1.69842	0.421367	0.0594555	0.288596	2.98983	0.0540012	0.0329999	0.051063	1.4084	1.0354	0.330241	0.416626	0.0480119	0.147927	0.0393024	0.167392
2031	US Delay / Coldest+	COM	0.879931	2.15765	0.104647	1.45872	10.9293	0.284535	0.0639335	1.68597	0.0446471	7.55463	0.279597	0.17968	1.53153	8.71079	0.100259	0.167163	0.0957965	3.69178	1.8067	0.254034	0.917637	0.132008	0.649493	0.0280545	0.768801
2031	US Delay / Coldest+	IND	1.94803	3.4075	1.3048	2.36043	16.1215	0.437297	0.135617	7.92079	0.713516	7.62435	0.694868	0.463416	1.23545	8.53358	0.633854	0.202702	0.131045	4.77664	7.2636	2.17996	2.17733	0.687828	1.32364	0.538113	1.02229
2031	US Delay / Coldest+	RES	1.93965	4.56714	0.105908	2.24084	26.7396	0.757511	0.0771983	3.26818	0.03386	15.2086	0.644723	0.562216	3.69741	20.2279	0.273864	0.335077	0.0961811	9.3206	4.41894	0.409715	2.5962	0.0453942	0.913397	0.135509	1.54436
2031	US Delay / Coldest+	own_use	0.247289	1.104	0.0790236	0.449897	2.77202	0.0761834	0.0139827	1.14841	0.0415819	2.03936	0.414329	0.0612137	0.326982	3.54173	0.0499172	0.0357865	0.090869	1.73504	0.961792	0.330392	0.432054	0.0484619	0.252285	0.0364092	0.198139
2031	Q27 / Normal	COM	0.752586	1.79881	0.0987211	1.22057	9.29187	0.236246	0.0571744	1.57657	0.0368987	6.54145	0.247978	0.165424	1.36697	7.68986	0.0928282	0.141774	0.0884235	3.27808	1.54944	0.232742	0.799381	0.116821	0.573087	0.0256743	0.641521
2031	Q27 / Normal	IND	2.24783	3.83611	1.44651	2.48133	18.2772	0.533062	0.149123	8.51488	0.818906	9.1007	0.768297	0.514834	1.39984	9.66548	0.648683	0.227627	0.143878	5.34732	7.88539	2.33113	2.45714	0.765957	1.40074	0.595412	1.06766
2031	Q27 / Normal	RES	1.72175	3.85959	0.101653	1.97098	22.9938	0.641325	0.0692177	3.10932	0.0288772	13.5596	0.548691	0.517105	3.42042	18.5704	0.255232	0.287287	0.0891153	8.50679	4.14309	0.40889	2.52481	0.0413602	0.807693	0.129794	1.35719
2031	Q27 / Normal	own_use	0.230442	0.887882	0.0803678	0.418023	2.71487	0.0688389	0.0134451	0.692129	0.0431725	1.72982	0.425202	0.0584313	0.301937	3.11935	0.052815	0.0320464	0.0629784	1.27462	0.994136	0.307019	0.413819	0.0450979	0.137028	0.0366429	0.187474
2031	Q27 / Mild	COM	1.41657	3.4101	0.189261	2.22908	17.2528	0.426406	0.101686	2.96325	0.0693665	12.0311	0.494114	0.316229	2.4626	14.5379	0.171297	0.276028	0.150987	5.78493	2.98409	0.408789	1.46404	0.220425	1.085	0.0423092	1.08772
2031	Q27 / Mild	IND	4.38746	7.52048	2.81005	5.11512	35.7436	0.999848	0.290796	17.3686	1.54716	17.076	1.47898	0.990272	2.72263	18.8046	1.29463	0.44625	0.280569	10.4247	15.2955	4.58584	4.76783	1.43668	2.90864	1.15761	2.19576
2031	Q27 / Mild	RES	3.25425	7.28714	0.192248	3.64032	42.2671	1.15347	0.123484	5.90112	0.0549051	25.0012	1.09082	0.970159	6.20245	35.0305	0.471643	0.558058	0.153448	15.0518	8.09564	0.810511	4.67525	0.0784079	1.50341	0.223751	2.36476
2031	Q27 / Mild	own_use	0.442044	1.80458	0.155748	0.818419	4.93432	0.125891	0.0251792	1.28017	0.0815659	3.29752	0.828529	0.111101	0.555719	5.83014	0.097792	0.0624804	0.0874708	2.72414	1.95018	0.624315	0.795649	0.0846932	0.272915	0.069475	0.324969
2031	Q27 Shock / Coldest	COM	0.879931	2.15765	0.104647	1.45872	10.9293	0.284535	0.0639335	1.68597	0.0446471	7.55463	0.279597	0.17968	1.53153	8.71079	0.100259	0.167163	0.0957965	3.69178	1.8067	0.254034	0.917637	0.132008	0.649493	0.0280545	0.768801
2031	Q27 Shock / Coldest	IND	2.19373	3.76024	1.40503	2.55756	17.8718	0.499924	0.145398	8.68431	0.773581	8.53799	0.739488	0.495136	1.36131	9.40231	0.647315	0.223125	0.140284	5.21235	7.64774	2.29292	2.38392	0.718342	1.45432	0.578804	1.09788
2031	Q27 Shock / Coldest	PWR	0.990654	10.0065		2.89317	17.7739			10.5675	1.04915	10.0978	6.97254			33.1279	0.0611885		1.52981	14.8551	6.33148	3.81174	2.69857	0.110179			0.956238
2031	Q27 Shock / Coldest	RES	1.99373	4.68627	0.109662	2.30973	27.5712	0.776677	0.0771983	3.29224	0.03386	15.5998	0.661248	0.579564	3.8076	21.13	0.27532	0.343042	0.0961811	9.55909	4.57006	0.41162	2.85343	0.0463157	0.947547	0.139231	1.58502
2031	Q27 Shock / Coldest	own_use	0.295632	1.0058	0.0790236	0.449897	3.61834	0.0761834	0.0139827	1.18242	0.0927804	2.03936	0.42226	0.0612137	0.326982	3.53171	0.0529032	0.0357865	0.090869	1.62593	0.993372	0.330392	0.432054	0.049134	0.148906	0.0364092	0.215107
2031	RU LNG / Coldest	COM	0.879931	2.15765	0.104647	1.45872	10.9293	0.284535	0.0639335	1.68597	0.0446471	7.55463	0.279597	0.17968	1.53153	8.71079	0.100259	0.167163	0.0957965	3.69178	1.8067	0.254034	0.917637	0.132008	0.649493	0.0280545	0.768801
2031	RU LNG / Coldest	IND	2.15278	3.76024	1.38832	2.55756	17.8718	0.499924	0.145398	8.68431	0.773581	8.53799	0.739488	0.489849	1.34034	9.25752	0.647315	0.223125	0.140284	5.21235	7.64774	2.29292	2.29784	0.718342	1.41076	0.572022	1.08528
2031	RU LNG / Coldest	PWR	1.18555	10.0061		2.89317	12.5946			10.8234	1.39887	9.91071	6.97589			33.3011	0.13941		1.54786	14.7946	5.68435	3.81174	2.69857	0.0964069			0.869307
2031	RU LNG / Coldest	RES	1.99373	4.68627	0.109662	2.30973	27.5712	0.776677	0.0771983	3.29224	0.03386	15.5998	0.661248	0.579564	3.8076	21.13	0.27532	0.343042	0.0961811	9.55909	4.57006	0.41162	2.85343	0.0463157	0.947547	0.139231	1.58502
2031	RU LNG / Coldest	own_use	0.322445	1.03543	0.0901046	0.470067	3.50654	0.0801262	0.0151294	1.2634	0.115948	2.09757	0.428256	0.0651187	0.337718	3.61431	0.0618256	0.0375462	0.0928563	1.66409	1.02211	0.348475	0.450855	0.0541273	0.160376	0.040974	0.219524
2031	Q27 / Coldest+	COM	0.879931	2.15765	0.104647	1.45872	10.9293	0.284535	0.0639335	1.68597	0.0446471	7.55463	0.279597	0.17968	1.53153	8.71079	0.100259	0.167163	0.0957965	3.69178	1.8067	0.254034	0.917637	0.132008	0.649493	0.0280545	0.768801
2031	Q27 / Coldest+	IND	2.09136	3.70145	1.36327	2.47542	17.4342	0.489486	0.145398	8.68431	0.773581	8.53799	0.739488	0.481919	1.30887	9.04034	0.647315	0.216317	0.140284	5.13973	7.48768	2.29292	2.29784	0.705627	1.39987	0.561849	1.06638
2031	Q27 / Coldest+	PWR	0.989735	12.0188		2.89317	10.1112			9.87061	1.39887	10.0978	6.82726			37.7253	0.257143		1.5614	17.0924	5.68435	3.81174	2.69857	0.0964069	2.11841		0.869307
2031	Q27 / Coldest+	RES	1.99373	4.68627	0.109662	2.30973	27.5712	0.776677	0.0771983	3.29224	0.03386	15.5998	0.661248	0.579564	3.8076	21.13	0.27532	0.343042	0.0961811	9.55909	4.57006	0.41162	2.85343	0.0463157	0.947547	0.139231	1.58502
2031	Q27 / Coldest+	own_use	0.295588	1.104	0.0790236	0.449897	3.2444	0.0761834	0.0139827	1.14842	0.109847	2.03936	0.415171	0.0612137	0.326982	3.75606	0.0624658	0.0357865	0.0924106	1.73512	0.961792	0.330392	0.432054	0.0484619	0.252285	0.0364092	0.210865
2031	Q29 / Normal	PWR		8.268		2.89317	5.06971			3.4111		6.73184	6.99964			28.3291	0.0855325		1.10924	8.97624	6.79372	3.31862	2.69857	0.0137724	0.0264363		0.750955
2031	Q29 / Mild	PWR		9.3807		2.89317	2.94552			0.197255		6.73184	6.95709			25.7437	0.0331824		0.731199	13.1446	6.79372	3.4941	2.69857		0.0477371		0.608515
2031	Baseline / Normal	PWR		7.87128		2.89317	5.06971			2.63224		6.65797	6.95767			27.8438	0.0855325		1.0146	8.59681	6.79372	3.31862	2.69857	0.0137724	0.0264363		0.704081
2031	Baseline / Mild	PWR		9.3807		2.89317	2.93665					6.73184	6.91077			25.4826	0.0331824		0.603715	12.1952	6.79372	3.4941	2.69857		0.0477371		0.451019
2031	RU All / Mild	PWR		9.64626		2.89317	2.93779			0.146603		7.57332	7.01736			26.9411	0.0331824		0.731199	12.428	6.79372	3.4941	2.69857		0.0477371		0.434654
2031	REPowerEU / Coldest	PWR		1.28794		2.2043	0.431373						1.93765			4.85561			0.155189		6.79372		2.49945
2031	REPowerEU / Coldest+	PWR		1.83719		2.54874	0.431373					3.87391	2.55727			8.46155			0.127861		6.79372		2.68634
2031	RU LNG / Normal	PWR		7.78841		2.89317	5.06971			2.40162		6.24506	7.09833			27.6739	0.0855325		1.10924	8.67361	6.79372	3.31862	2.69857	0.0137724	0.0264363		0.704081
2031	US Delay / Normal	PWR		8.98589		2.89317	4.94602			2.27399		6.79163	7.13616			28.5708	0.0900988		1.10472	8.78058	6.79372	3.31862	2.69857	0.0137724	0.0264363		0.761752
2031	US Delay / Mild	PWR		9.3807		2.89317	2.92481			0.397832		6.78561	6.95707			27.0662	0.0331824		0.731199	12.3197	6.79372	3.4941	2.69857		0.0477371		0.428619
2031	RU LNG / Mild	PWR		9.3807		2.89317	2.92481					6.36965	6.9831			25.5609	0.0331824		0.731199	12.3876	6.79372	3.4941	2.69857		0.0477371		0.428619
2031	US Delay / Coldest+	PWR		12.0188		2.89317	0.431373			9.87055		10.0978	6.81001			33.3333			1.52981	17.0908	5.68435	3.81174	2.69857	0.0964069	2.11841		0.608515
2031	Q27 / Normal	PWR		8.6998		2.89317	5.06971			0.982215		6.24539	7.14818			27.9953	0.0855325		0.969124	8.98715	6.79372	3.31862	2.69857		0.0264363		0.775305
2031	Q27 / Mild	PWR		18.7614		5.78635	5.84963					13.4637	13.9141			51.0971	0.0663648		1.20743	24.561	13.5874	6.9882	5.39715		0.0954742		1.01097
2031	REPowerEU / Normal	PWR				1.72005							1.93765			4.36682			0.166693		6.59185		2.42009
2031	REPowerEU / Mild	PWR				0.58457							1.71157			3.02824			0.0825624		6.59185		0.50681

## Sheet: DSR
Year	Scenario	Sector	EU27_Value	Type
2027	Baseline / Coldest	RES	1.26269	DSR
2027	Baseline / Coldest	IND	5.56589	DSR
2028	Baseline / Coldest	RES	0.0779684	DSR
2028	Baseline / Coldest	IND	3.14108	DSR
2029	Baseline / Coldest	IND	1.63193	DSR
2030	Baseline / Coldest	IND	0.803762	DSR
2031	Baseline / Coldest	IND	1.06806	DSR
2027	Baseline / Coldest+	RES	2.77276	DSR
2027	Baseline / Coldest+	IND	6.967	DSR
2028	Baseline / Coldest+	RES	1.78726	DSR
2028	Baseline / Coldest+	IND	5.79914	DSR
2029	Baseline / Coldest+	RES	1.03186	DSR
2029	Baseline / Coldest+	IND	4.25292	DSR
2030	Baseline / Coldest+	RES	0.991817	DSR
2030	Baseline / Coldest+	IND	3.85303	DSR
2031	Baseline / Coldest+	RES	1.43401	DSR
2031	Baseline / Coldest+	IND	4.00059	DSR
2027	RU LNG / Coldest	RES	0.901879	DSR
2027	RU LNG / Coldest	IND	4.97082	DSR
2028	RU LNG / Coldest	RES	0.01366	DSR
2028	RU LNG / Coldest	IND	2.11484	DSR
2029	RU LNG / Coldest	IND	0.903343	DSR
2030	RU LNG / Coldest	IND	0.201632	DSR
2031	RU LNG / Coldest	IND	0.377725	DSR
2027	RU LNG / Coldest+	RES	2.45293	DSR
2027	RU LNG / Coldest+	IND	6.72052	DSR
2028	RU LNG / Coldest+	RES	1.65078	DSR
2028	RU LNG / Coldest+	IND	5.56004	DSR
2029	RU LNG / Coldest+	RES	0.928154	DSR
2029	RU LNG / Coldest+	IND	3.8275	DSR
2030	RU LNG / Coldest+	RES	0.882859	DSR
2030	RU LNG / Coldest+	IND	3.73804	DSR
2031	RU LNG / Coldest+	RES	1.15573	DSR
2031	RU LNG / Coldest+	IND	3.75446	DSR
2027	RU All / Coldest	IND	0.961538	DSR
2027	RU All / Coldest+	RES	0.131945	DSR
2027	RU All / Coldest+	IND	2.64274	DSR
2028	RU All / Coldest+	IND	0.703167	DSR
2029	RU All / Coldest+	IND	0.03267	DSR
2027	REPowerEU / Coldest	IND	0.01089	DSR
2027	REPowerEU / Coldest+	IND	0.090617	DSR
2027	US Delay / Coldest	RES	3.92391	DSR
2027	US Delay / Coldest	IND	7	DSR
2028	US Delay / Coldest	RES	2.78502	DSR
2028	US Delay / Coldest	IND	7	DSR
2029	US Delay / Coldest	RES	2.23887	DSR
2029	US Delay / Coldest	IND	6.98443	DSR
2030	US Delay / Coldest	RES	1.37172	DSR
2030	US Delay / Coldest	IND	6.19853	DSR
2031	US Delay / Coldest	RES	1.25241	DSR
2031	US Delay / Coldest	IND	5.37415	DSR
2027	US Delay / Coldest+	RES	4.38964	DSR
2027	US Delay / Coldest+	IND	7	DSR
2028	US Delay / Coldest+	RES	4.22281	DSR
2028	US Delay / Coldest+	IND	7	DSR
2029	US Delay / Coldest+	RES	4.07949	DSR
2029	US Delay / Coldest+	IND	7	DSR
2030	US Delay / Coldest+	RES	3.95367	DSR
2030	US Delay / Coldest+	IND	7	DSR
2031	US Delay / Coldest+	RES	3.2957	DSR
2031	US Delay / Coldest+	IND	6.98665	DSR
2027	Q27 / Normal	IND	0.237089	DSR
2027	Q27 / Coldest+	RES	3.86756	DSR
2027	Q27 / Coldest+	IND	7	DSR
2028	Q27 / Coldest+	RES	1.19062	DSR
2028	Q27 / Coldest+	IND	5.29514	DSR
2029	Q27 / Coldest+	RES	0.01366	DSR
2029	Q27 / Coldest+	IND	2.04769	DSR
2030	Q27 / Coldest+	IND	1.49295	DSR
2031	Q27 / Coldest+	IND	1.60188	DSR
2027	Q29 / Coldest	RES	1.73196	DSR
2027	Q29 / Coldest	IND	6.03139	DSR
2028	Q29 / Coldest	RES	0.893268	DSR
2028	Q29 / Coldest	IND	5.29527	DSR
2029	Q29 / Coldest	RES	0.528089	DSR
2029	Q29 / Coldest	IND	3.90169	DSR
2030	Q29 / Coldest	IND	1.17599	DSR
2031	Q29 / Coldest	IND	0.362089	DSR
2027	Q29 / Coldest+	RES	2.71457	DSR
2027	Q29 / Coldest+	IND	6.98443	DSR
2028	Q29 / Coldest+	RES	2.52881	DSR
2028	Q29 / Coldest+	IND	6.96122	DSR
2029	Q29 / Coldest+	RES	2.0203	DSR
2029	Q29 / Coldest+	IND	6.98702	DSR
2030	Q29 / Coldest+	RES	0.726485	DSR
2030	Q29 / Coldest+	IND	3.66528	DSR
2031	Q29 / Coldest+	RES	0.665947	DSR
2031	Q29 / Coldest+	IND	3.46291	DSR
2027	Q27 Shock / Coldest	RES	2.72074	DSR
2027	Q27 Shock / Coldest	IND	6.98702	DSR
2028	Q27 Shock / Coldest	RES	0.01366	DSR
2028	Q27 Shock / Coldest	IND	1.62652	DSR
2029	Q27 Shock / Coldest	IND	0.0562116	DSR

## Sheet: Gas Inflow
Year	Scenario	Sector	BE	DE	EE	ES	FI	FR	GR	HR	IT	LT	LV	NL	PL	PT	SE	BG	DK	HU	RO	SK	AT	CZ	SEM	SI
2027	RU All / Normal	LNG	8.50326	21.7237	0.196167	16.1066	0.782828	18.5702	8.33447	1.98898	24.1905	3.25568	2.94698	19.4269	13.0342	6.81697	0.76553
2028	RU All / Normal	LNG	7.9792	21.7237	0	10.7793	0.851154	16.8303	7.60993	1.79417	23.6225	3.13796	2.89783	18.5517	13.5966	6.32174	0.745636
2029	RU All / Normal	LNG	7.40153	21.5951	0.111776	8.97681	0.64477	16.5152	7.06139	1.24222	22.0756	3.20132	2.66315	17.9909	13.634	5.95475	0.759486
2030	RU All / Normal	LNG	7.25141	21.6564	0.074528	8.7765	0.646729	16.5886	6.74495	1.17146	22.2069	3.2138	2.73477	16.7834	13.4824	5.68809	0.771163
2031	RU All / Normal	LNG	7.56702	21.6716	0.22131	10.9402	0.836824	21.4128	8.70225	2.30779	23.2179	3.70526	2.79271	20.7466	13.5887	5.86829	0.771163
2027	RU All / Normal	Pipeline		34.6153		7.97426		18.6661	2.13468		48.7881	0.563511	0	47.497	2.37771			0	1.48774	2.97108	0.786613	16.4256
2028	RU All / Normal	Pipeline		33.8761		7.97426		18.6661	2.28426		48.259	0.6667	0	43.6284	2.18779			0	1.60326	1.86343	0.867868	13.8533
2029	RU All / Normal	Pipeline		34.1862		7.97426		18.6661	2.25829		48.0908	0.588809	0	40.8894	2.19152			0.154633	2.38981	1.16294	1.21647	10.8425
2030	RU All / Normal	Pipeline		34.3704		7.97426		18.6661	2.21395		47.9582	0.560881	0	39.5193	1.95538			0.0896941	3.52996	1.05334	1.39088	10.0348
2031	RU All / Normal	Pipeline		34.8459		7.97426		18.6661	1.64564		48.4228	0.0720062	0	41.7131	0.531666			0	6.72358	3.03772	1.6613	14.057
2027	RU All / Normal	Production		2.51833		0.0433889		0.0044885	0.00598467	0.613429	1.76748			13.2895	2.14831			0.0398978	0.726384	0.94109	4.69853	0.0463812	0.516677	0.108722	1.02429	0.00797956
2028	RU All / Normal	Production		2.283		0.0393343		0.00406907	0.00542543	0.556106	1.60231			13.2286	1.94756			0.0361695	0.658506	0.853148	4.25947	0.0420471	0.468395	0.0985619	0.94005	0.0072339
2029	RU All / Normal	Production		2.06967		0.0356587		0.00368883	0.00491844	0.50414	1.45258			13.7813	1.76557			0.0327896	0.596971	0.773425	3.86144	0.0381179	0.424625	0.0893517	0.85869	0.00655792
2030	RU All / Normal	Production		1.87626		0.0323265		0.00334412	0.00445883	0.45703	1.31685			13.2379	1.60058			0.0297256	0.541186	0.701151	3.5006	0.034556	0.384946	0.0810021	0.768423	0.00594511
2031	RU All / Normal	Production		1.70093		0.0293057		0.00303163	0.00404217	0.414323	1.19379			13.357	1.45102			0.0269478	0.490615	0.635632	3.17349	0.0313268	0.348974	0.0734328	0.768423	0.00538956
2027	Q29 / Normal	LNG	8.17771	21.7237	0	13.5459	1.87849	20.7368	13.6722	2.33329	24.2283	3.07361	1.96287	20.9433	13.5167	6.09887	0.735239
2028	Q29 / Normal	LNG	8.66633	21.7237	0.231279	12.7618	1.36603	17.6971	12.7021	2.13315	24.0157	3.29358	1.91185	17.9792	13.9782	6.05155	0.71103
2029	Q29 / Normal	LNG	6.93439	18.6815	0.63944	9.23796	0.262651	13.0518	7.70828	1.26175	20.9315	2.91914	1.99229	11.8793	11.9319	3.2335	0.727054
2030	Q29 / Normal	LNG	8.66633	21.7237	0.239734	10.3087	1.59685	19.1511	12.9467	2.34979	24.2283	3.24845	1.65678	21.2892	13.9782	4.94096	0.776809
2031	Q29 / Normal	LNG	8.66633	21.7237	0.256241	13.8789	1.37369	21.8951	13.6855	2.67245	23.5334	3.61248	1.85122	23.668	13.9782	5.27667	0.743064
2027	Q29 / Normal	Pipeline	3.00773	35.1405		7.97426		18.6661	1.12338		48.4382	0.665015	0.0322702	52.4226	0			0.712916	5.04625	9.49686	1.39859	0.486871
2028	Q29 / Normal	Pipeline	1.66442	35.6953		7.97426		18.6661	1.31918		48.0036	0.399359	0	47.6337	0			0.505187	4.37098	8.22299	1.38858	0.495503
2029	Q29 / Normal	Pipeline	0	34.483		7.97426		18.6661	2.58355		45.6489	0.760374	0	44.0798	0			1.4601	5.0121	7.26021	1.45104	0.610322
2030	Q29 / Normal	Pipeline	0	35.9171		7.97426		18.6661	1.33079		47.4606	0.416512	0	44.6134	0			2.14141	9.15262	5.02412	1.1038	0
2031	Q29 / Normal	Pipeline	0.722114	35.9295		7.97426		17.9654	1.31654		48.0691	0.0655882	0.0107474	47.9582	0			2.22691	9.72738	7.39059	1.6613	0
2027	Q29 / Normal	Production		2.51833		0.0433889		0.0044885	0.00598467	0.613429	1.76748			13.2895	2.14831			0.0398978	0.726384	0.94109	4.69853	0.0463812	0.516677	0.108722	1.02429	0.00797956
2028	Q29 / Normal	Production		2.283		0.0393343		0.00406907	0.00542543	0.556106	1.60231			13.2286	1.94756			0.0361695	0.658506	0.853148	4.25947	0.0420471	0.468395	0.0985619	0.94005	0.0072339
2029	Q29 / Normal	Production		2.06967		0.0356587		0.00368883	0.00491844	0.50414	1.45258			13.7813	1.76557			0.0327896	0.596971	0.773425	3.86144	0.0381179	0.424625	0.0893517	0.85869	0.00655792
2030	Q29 / Normal	Production		1.87626		0.0323265		0.00334412	0.00445883	0.45703	1.31685			13.2379	1.60058			0.0297256	0.541186	0.701151	3.5006	0.034556	0.384946	0.0810021	0.768423	0.00594511
2031	Q29 / Normal	Production		1.70093		0.0293057		0.00303163	0.00404217	0.414323	1.19379			13.357	1.45102			0.0269478	0.490615	0.635632	3.17349	0.0313268	0.348974	0.0734328	0.768423	0.00538956
2027	Q29 / Mild	LNG	7.36253	21.7237	0	15.3642	1.16326	16.1947	12.5206	2.03839	23.7236	3.14784	2.48242	19.3943	13.2961	6.69968	0.67706
2028	Q29 / Mild	LNG	7.74398	21.7237	0.713593	11.3409	0.238896	15.04	10.5208	1.70333	23.764	3.23192	1.97927	14.7582	13.9698	6.00295	0.69008
2029	Q29 / Mild	LNG	5.86547	21.202	0.637539	8.711	0	10.4656	6.38859	0.751085	19.8786	2.82795	1.97927	7.32529	11.9402	3.6235	0.71359
2030	Q29 / Mild	LNG	8.23892	21.5901	0.242976	8.8407	0.532899	15.7736	10.9542	2.01735	21.6784	3.14321	2.08735	16.1829	13.7878	4.0043	0.732341
2031	Q29 / Mild	LNG	8.83342	21.8574	0.281867	9.03857	0.492519	16.9013	11.2451	2.31196	22.8642	3.14818	2.39109	19.5209	14.1686	4.24453	0.760695
2027	Q29 / Mild	Pipeline	0	35.7288		7.97426		18.6661	1.38938		47.8104	0.503681	0.0244075	49.7976	0			0.567259	2.5169	6.33395	1.6613	2.5625
2028	Q29 / Mild	Pipeline	0	35.9295		7.97426		18.6661	1.68092		47.1263	0.377398	0	47.4718	0			0.867237	2.1572	6.79377	1.49517	0.150737
2029	Q29 / Mild	Pipeline	0	34.8922		7.97426		18.6661	2.7946		44.1782	0.768256	0	41.7751	0			2.70172	4.22571	7.38535	1.49517	0.254014
2030	Q29 / Mild	Pipeline	0	35.9295		7.97426		18.6661	2.14711		44.9854	0.43988	0	36.6857	0			2.70168	7.22214	4.1578	1.2215	0
2031	Q29 / Mild	Pipeline	0	35.9295		7.97426		18.6661	2.14711		44.8896	0.43491	0	38.9733	0			2.94728	8.00767	4.67079	1.49517	0
2027	Q29 / Mild	Production		2.51833		0.0433889		0.0044885	0.00598467	0.613429	1.76748			13.2895	2.14831			0.0398978	0.726384	0.94109	4.69853	0.0463812	0.516677	0.108722	1.02429	0.00797956
2028	Q29 / Mild	Production		2.283		0.0393343		0.00406907	0.00542543	0.556106	1.60231			13.2286	1.94756			0.0361695	0.658506	0.853148	4.25947	0.0420471	0.468395	0.0985619	0.94005	0.0072339
2029	Q29 / Mild	Production		2.06967		0.0356587		0.00368883	0.00491844	0.50414	1.45258			13.7813	1.76557			0.0327896	0.596971	0.773425	3.86144	0.0381179	0.424625	0.0893517	0.85869	0.00655792
2030	Q29 / Mild	Production		1.87626		0.0323265		0.00334412	0.00445883	0.45703	1.31685			13.2379	1.60058			0.0297256	0.541186	0.701151	3.5006	0.034556	0.384946	0.0810021	0.768423	0.00594511
2031	Q29 / Mild	Production		1.70093		0.0293057		0.00303163	0.00404217	0.414323	1.19379			13.357	1.45102			0.0269478	0.490615	0.635632	3.17349	0.0313268	0.348974	0.0734328	0.768423	0.00538956
2027	Q29 / Coldest	LNG	8.7183	21.7192	0	19.964	0.977924	24.1829	14.1786	2.79995	24.2283	3.84964	1.94371	26.8942	13.9247	6.99294	0.784942
2028	Q29 / Coldest	LNG	8.58955	21.7241	0.0728749	19.6592	1.79292	24.5742	13.6997	2.79995	24.2283	3.4046	1.65156	26.6922	14.0351	6.67201	0.785065
2029	Q29 / Coldest	LNG	8.87621	21.9841	0.215368	14.4754	0.712141	19.9557	10.1333	2.11175	24.2283	2.68685	2.32296	20.1269	14.215	4.86415	0.805222
2030	Q29 / Coldest	LNG	8.51404	21.574	0.109337	21.2437	2.32372	36.5293	14.8768	2.56662	23.9547	3.63657	2.44974	25.4652	13.8297	7.18982	0.757364
2031	Q29 / Coldest	LNG	8.81862	21.8735	0.018816	25.4888	2.22199	39.7654	15.5567	2.79995	24.2283	3.83783	2.63758	26.9361	14.1267	7.35627	0.818332
2027	Q29 / Coldest	Pipeline	0.859117	35.9295		7.97426		18.6661	0.973845		48.8776	0.033516	0.26332	51.991	0			0.053297	2.50317	6.95426	1.51206	1.6346
2028	Q29 / Coldest	Pipeline	1.09812	35.9295		7.97426		18.6661	0.973845		48.8628	0.224957	0.0184359	52.0953	0			0.129755	3.00978	7.34639	1.62399	0.226461
2029	Q29 / Coldest	Pipeline	0	35.9295		7.97426		18.6661	1.14488		48.4235	0.917565	0	44.7845	0			0.245607	1.57949	8.16778	1.95265	0.209617
2030	Q29 / Coldest	Pipeline	9.14817	35.9295		7.97426		14.3484	1.04861		48.4728	0.344596	0.291622	51.4688	0			2.84251	8.74372	3.98342	0.532484	0
2031	Q29 / Coldest	Pipeline	12.0444	35.9295		7.97426		9.67232	0.973845		48.674	0.0827568	0.260954	52.9447	0			2.94728	9.51698	4.82118	0.835582	0
2027	Q29 / Coldest	Production		2.51833		0.0433889		0.0044885	0.00598467	0.613429	1.76748			13.2895	2.14831			0.0398978	0.726384	0.94109	4.69853	0.0463812	0.516677	0.108722	1.02429	0.00797956
2028	Q29 / Coldest	Production		2.283		0.0393343		0.00406907	0.00542543	0.556106	1.60231			13.2286	1.94756			0.0361695	0.658506	0.853148	4.25947	0.0420471	0.468395	0.0985619	0.94005	0.0072339
2029	Q29 / Coldest	Production		2.06967		0.0356587		0.00368883	0.00491844	0.50414	1.45258			13.7813	1.76557			0.0327896	0.596971	0.773425	3.86144	0.0381179	0.424625	0.0893517	0.85869	0.00655792
2030	Q29 / Coldest	Production		1.87626		0.0323265		0.00334412	0.00445883	0.45703	1.31685			13.2379	1.60058			0.0297256	0.541186	0.701151	3.5006	0.034556	0.384946	0.0810021	0.768423	0.00594511
2031	Q29 / Coldest	Production		1.70093		0.0293057		0.00303163	0.00404217	0.414323	1.19379			13.357	1.45102			0.0269478	0.490615	0.635632	3.17349	0.0313268	0.348974	0.0734328	0.768423	0.00538956
2027	Baseline / Normal	LNG	8.66633	21.7237	0	17.1027	2.36706	23.3557	14.1927	2.33329	24.2283	3.1098	1.72225	21.7329	13.6493	6.39311	0.76553
2028	Baseline / Normal	LNG	8.24251	21.7237	0.18581	12.2683	1.70113	19.7132	12.8862	2.20227	24.2283	3.16991	1.8236	20.2492	13.9782	6.65688	0.754653
2029	Baseline / Normal	LNG	8.66633	21.7237	0.252425	11.8434	1.69446	19.4091	12.6635	2.31797	24.2283	3.22535	1.64478	20.981	13.9782	6.03945	0.759486
2030	Baseline / Normal	LNG	8.66633	21.7237	0.180861	11.7048	1.46436	19.6603	12.9834	2.26059	23.5228	3.25099	1.77805	20.9369	13.9782	5.74229	0.771163
2031	Baseline / Normal	LNG	8.66633	21.7237	0.28923	14.8102	1.56126	24.0497	14.0888	2.67653	23.5441	3.7219	1.86434	24.1175	13.9782	5.35913	0.771163
2027	Baseline / Normal	Pipeline	5.69463	35.4087		7.97426		18.6275	1.12338		48.2319	0.889454	0.175272	52.7092	0			1.21224	6.96107	9.81211	1.49517	0.299645
2028	Baseline / Normal	Pipeline	2.36425	35.4118		7.97426		18.6661	1.19814		47.9923	0.63475	0	48.1673	0			1.0477	6.50948	8.91765	1.40968	0.236532
2029	Baseline / Normal	Pipeline	0.246903	35.9295		7.97426		18.6661	1.27291		47.7701	0.564774	0	45.2817	0			1.32716	9.04881	6.45427	1.16375	0
2030	Baseline / Normal	Pipeline	0	35.9295		7.97426		18.4072	1.44002		47.3149	0.523695	0	43.9645	0			1.91038	9.27312	5.86892	1.16291	0
2031	Baseline / Normal	Pipeline	2.16051	35.9295		7.97426		18.0986	1.22697		48.278	0.0562426	0.000869624	48.4459	0			2.24411	9.77757	8.95309	1.71595	0
2027	Baseline / Normal	Production		2.51833		0.0433889		0.0044885	0.00598467	0.613429	1.76748			13.2895	2.14831			0.0398978	0.726384	0.94109	4.69853	0.0463812	0.516677	0.108722	1.02429	0.00797956
2028	Baseline / Normal	Production		2.283		0.0393343		0.00406907	0.00542543	0.556106	1.60231			13.2286	1.94756			0.0361695	0.658506	0.853148	4.25947	0.0420471	0.468395	0.0985619	0.94005	0.0072339
2029	Baseline / Normal	Production		2.06967		0.0356587		0.00368883	0.00491844	0.50414	1.45258			13.7813	1.76557			0.0327896	0.596971	0.773425	3.86144	0.0381179	0.424625	0.0893517	0.85869	0.00655792
2030	Baseline / Normal	Production		1.87626		0.0323265		0.00334412	0.00445883	0.45703	1.31685			13.2379	1.60058			0.0297256	0.541186	0.701151	3.5006	0.034556	0.384946	0.0810021	0.768423	0.00594511
2031	Baseline / Normal	Production		1.70093		0.0293057		0.00303163	0.00404217	0.414323	1.19379			13.357	1.45102			0.0269478	0.490615	0.635632	3.17349	0.0313268	0.348974	0.0734328	0.768423	0.00538956
2027	Q29 / Coldest+	LNG	8.66745	21.6963	0	19.0967	1.34958	24.2777	14.6643	2.8023	24.2335	3.86081	1.50802	26.8256	13.9848	6.73351	0.785065
2028	Q29 / Coldest+	LNG	8.66162	21.7257	0.0338582	18.3817	1.8121	24.3	14.6737	2.80263	24.2425	3.79785	1.40671	26.8348	14.0272	6.92155	0.785065
2029	Q29 / Coldest+	LNG	8.87731	21.973	0.134638	16.0583	1.20406	19.7397	11.7104	2.59347	24.4095	2.28612	2.09225	22.9761	14.2409	5.03001	0.805099
2030	Q29 / Coldest+	LNG	8.46014	21.4822	0.0617877	22.8143	2.82047	36.9945	14.9831	2.65656	23.9543	3.63657	2.21992	26.3414	13.6445	7.27099	0.767691
2031	Q29 / Coldest+	LNG	8.87252	21.9653	0.0223189	24.8981	2.67958	39.8474	15.5184	2.84502	24.5022	3.862	2.74086	27.1661	14.3119	7.18026	0.808005
2027	Q29 / Coldest+	Pipeline	2.27175	35.9295		7.97426		18.6661	0.973845		48.8776	0.022345	0.26332	52.2727	0			0.62222	2.0976	6.0825	1.50951	0.752444
2028	Q29 / Coldest+	Pipeline	0	35.9295		7.97426		18.4107	0.973845		48.8776	0.0574212	0.244148	52.2667	0			1.31889	3.28657	6.68055	1.67602	0
2029	Q29 / Coldest+	Pipeline	0	35.9295		7.97426		18.6661	0.973845		48.8481	1.29815	0	47.1311	0			0.0331538	1.09023	7.15577	1.6613	0
2030	Q29 / Coldest+	Pipeline	8.54134	35.9295		7.97426		11.4279	0.973845		48.8628	0.344596	0.367071	52.4698	0			2.60339	8.08635	4.37588	0.332261	0
2031	Q29 / Coldest+	Pipeline	9.27373	35.9295		7.97426		9.96849	0.973845		48.8381	0.219471	0.024169	53.0433	0			2.94728	8.67143	4.77087	0.714319	0
2027	Q29 / Coldest+	Production		2.51833		0.0433889		0.0044885	0.00598467	0.613429	1.76748			13.2895	2.14831			0.0398978	0.726384	0.94109	4.69853	0.0463812	0.516677	0.108722	1.02429	0.00797956
2028	Q29 / Coldest+	Production		2.283		0.0393343		0.00406907	0.00542543	0.556106	1.60231			13.2286	1.94756			0.0361695	0.658506	0.853148	4.25947	0.0420471	0.468395	0.0985619	0.94005	0.0072339
2029	Q29 / Coldest+	Production		2.06967		0.0356587		0.00368883	0.00491844	0.50414	1.45258			13.7813	1.76557			0.0327896	0.596971	0.773425	3.86144	0.0381179	0.424625	0.0893517	0.85869	0.00655792
2030	Q29 / Coldest+	Production		1.87626		0.0323265		0.00334412	0.00445883	0.45703	1.31685			13.2379	1.60058			0.0297256	0.541186	0.701151	3.5006	0.034556	0.384946	0.0810021	0.768423	0.00594511
2031	Q29 / Coldest+	Production		1.70093		0.0293057		0.00303163	0.00404217	0.414323	1.19379			13.357	1.45102			0.0269478	0.490615	0.635632	3.17349	0.0313268	0.348974	0.0734328	0.768423	0.00538956
2027	Baseline / Mild	LNG	7.94413	21.7237	0	15.1315	1.91834	17.9385	12.9156	2.09996	23.32	3.26285	2.21594	21.0923	12.8194	7.02531	0.715765
2028	Baseline / Mild	LNG	7.94413	21.7237	0.0406004	13.6264	0.953477	16.8875	12.7958	2.35344	23.9547	3.28964	2.56116	20.2471	13.9119	7.029	0.735569
2029	Baseline / Mild	LNG	8.57477	21.6942	0.0837366	9.16714	0.609133	16.4015	11.5143	2.16987	23.0153	3.3201	2.10298	16.8146	13.8909	5.70637	0.752947
2030	Baseline / Mild	LNG	8.53926	21.5876	0.00799928	9.0412	0.548616	15.8293	11.0682	2.12074	22.1698	3.31198	2.09523	16.1839	13.8199	5.17039	0.767063
2031	Baseline / Mild	LNG	8.88495	21.8895	0.105652	9.81718	0.737893	18.186	11.7952	2.33822	23.0867	3.2391	2.30264	20.2369	14.2238	5.10488	0.798678
2027	Baseline / Mild	Pipeline	2.21716	35.7346		7.97426		18.6661	1.43183		47.9089	0.49443	0.0171326	51.2738	0			0.525935	5.30097	6.68148	1.6613	2.34692
2028	Baseline / Mild	Pipeline	0	35.9295		7.97426		18.6661	1.34768		47.1622	0.4494	0.0177877	47.3495	0			1.27717	4.00265	5.25478	1.60328	0
2029	Baseline / Mild	Pipeline	0	35.9295		7.97426		18.6661	1.79178		45.1811	0.386935	0	41.7729	0			2.70168	5.29984	4.35075	1.42494	0
2030	Baseline / Mild	Pipeline	0	35.9295		7.97426		18.6661	2.14711		44.5801	0.380829	0	37.5019	0			2.94728	6.46468	4.4464	1.45674	0
2031	Baseline / Mild	Pipeline	0	35.9295		7.97426		18.6661	1.99635		45.2516	0.453706	0	42.0112	0			2.94728	7.40714	5.33894	1.52174	0
2027	Baseline / Mild	Production		2.51833		0.0433889		0.0044885	0.00598467	0.613429	1.76748			13.2895	2.14831			0.0398978	0.726384	0.94109	4.69853	0.0463812	0.516677	0.108722	1.02429	0.00797956
2028	Baseline / Mild	Production		2.283		0.0393343		0.00406907	0.00542543	0.556106	1.60231			13.2286	1.94756			0.0361695	0.658506	0.853148	4.25947	0.0420471	0.468395	0.0985619	0.94005	0.0072339
2029	Baseline / Mild	Production		2.06967		0.0356587		0.00368883	0.00491844	0.50414	1.45258			13.7813	1.76557			0.0327896	0.596971	0.773425	3.86144	0.0381179	0.424625	0.0893517	0.85869	0.00655792
2030	Baseline / Mild	Production		1.87626		0.0323265		0.00334412	0.00445883	0.45703	1.31685			13.2379	1.60058			0.0297256	0.541186	0.701151	3.5006	0.034556	0.384946	0.0810021	0.768423	0.00594511
2031	Baseline / Mild	Production		1.70093		0.0293057		0.00303163	0.00404217	0.414323	1.19379			13.357	1.45102			0.0269478	0.490615	0.635632	3.17349	0.0313268	0.348974	0.0734328	0.768423	0.00538956
2027	Baseline / Coldest	LNG	8.66633	21.7238	0	21.5935	1.77679	31.4983	15.1589	2.79995	24.2283	3.83541	1.48123	26.8363	13.7548	7.28414	0.778533
2028	Baseline / Coldest	LNG	8.51669	21.5008	0	20.9052	2.78184	32.4318	15.2819	2.79995	24.2283	3.83009	1.00102	26.6499	14.0089	7.30284	0.789402
2029	Baseline / Coldest	LNG	8.60258	21.6742	0	21.4588	2.34917	34.5392	15.2713	2.79995	24.2283	3.88258	1.25387	26.7304	13.9525	7.32488	0.781475
2030	Baseline / Coldest	LNG	8.66581	21.7222	0	22.4996	2.14792	38.0573	15.4363	2.75727	23.9698	3.85507	1.95146	26.7774	13.9693	7.38728	0.789481
2031	Baseline / Coldest	LNG	8.88024	21.9979	0.0257507	27.4441	2.34574	39.7321	15.5928	2.84263	24.4867	3.8721	2.70245	27.1873	14.264	7.40443	0.816699
2027	Baseline / Coldest	Pipeline	4.15138	35.9295		7.97426		18.6661	0.973845		48.8776	0.155345	0.257989	51.782	0			0.907812	4.21371	6.57715	1.44466	1.79338
2028	Baseline / Coldest	Pipeline	4.5918	35.9295		7.97426		18.5403	0.973845		48.8776	0.0943509	0.192377	51.6625	0			1.61222	5.59243	7.63745	1.33648	0.2321
2029	Baseline / Coldest	Pipeline	8.32921	35.9295		7.97426		16.2369	0.973845		48.8481	0.0848019	0.17161	51.3011	0			2.42265	8.10944	6.20161	1.6613	0
2030	Baseline / Coldest	Pipeline	9.61603	35.9295		7.97426		12.921	0.973845		48.7449	0.113281	0.198998	51.3327	0			2.78953	9.48939	4.51329	1.21059	0
2031	Baseline / Coldest	Pipeline	11.3131	35.9295		7.97426		11.5908	0.973845		48.6539	0.0779106	0.18066	51.5141	0			2.88261	9.73224	4.77609	1.49517	0
2027	Baseline / Coldest	Production		2.51833		0.0433889		0.0044885	0.00598467	0.613429	1.76748			13.2895	2.14831			0.0398978	0.726384	0.94109	4.69853	0.0463812	0.516677	0.108722	1.02429	0.00797956
2028	Baseline / Coldest	Production		2.283		0.0393343		0.00406907	0.00542543	0.556106	1.60231			13.2286	1.94756			0.0361695	0.658506	0.853148	4.25947	0.0420471	0.468395	0.0985619	0.94005	0.0072339
2029	Baseline / Coldest	Production		2.06967		0.0356587		0.00368883	0.00491844	0.50414	1.45258			13.7813	1.76557			0.0327896	0.596971	0.773425	3.86144	0.0381179	0.424625	0.0893517	0.85869	0.00655792
2030	Baseline / Coldest	Production		1.87626		0.0323265		0.00334412	0.00445883	0.45703	1.31685			13.2379	1.60058			0.0297256	0.541186	0.701151	3.5006	0.034556	0.384946	0.0810021	0.768423	0.00594511
2031	Baseline / Coldest	Production		1.70093		0.0293057		0.00303163	0.00404217	0.414323	1.19379			13.357	1.45102			0.0269478	0.490615	0.635632	3.17349	0.0313268	0.348974	0.0734328	0.768423	0.00538956
2027	RU All / Mild	LNG	7.37936	21.7237	0	15.4028	0.803251	17.6737	7.91476	1.24437	22.1056	3.26694	3.00172	16.686	12.0176	7.09748	0.715765
2028	RU All / Mild	LNG	7.18334	21.6642	0	10.3008	0.654532	14.8313	6.8677	0.713984	22.7157	3.22726	2.49891	14.0614	13.1157	6.52285	0.732308
2029	RU All / Mild	LNG	6.99438	21.6029	0	9.57903	0.60373	14.3183	6.42967	0.655657	21.0965	3.16973	2.55359	11.7476	13.2928	5.87248	0.752947
2030	RU All / Mild	LNG	6.75087	21.6577	0	9.1803	0.54972	13.4823	6.21185	0.695017	20.6284	2.98742	2.52696	9.95055	12.9423	5.21461	0.767063
2031	RU All / Mild	LNG	7.34736	21.9702	0	9.43723	0.552987	16.4657	6.82347	1.2356	21.9431	3.22495	2.68513	13.9433	13.3885	5.44648	0.798678
2027	RU All / Mild	Pipeline		34.9133		7.97426		18.6661	2.5463		48.8776	0.473209	0	43.0201	4.02714				0.398536	0.0420523	0.254589	17.1016
2028	RU All / Mild	Pipeline		35.1332		7.97426		18.6661	2.94168		48.2688	0.493995	0	40.453	3.20645				0.537416	0.27602	0.834665	14.0293
2029	RU All / Mild	Pipeline		35.2572		7.97426		18.6661	2.73454		47.2887	0.537305	0	39.426	3.00523				1.4265	0.494054	0.828518	10.7106
2030	RU All / Mild	Pipeline		35.2973		7.97426		18.6661	2.88214		45.0849	0.705391	0	38.4558	3.16199				2.37485	0.719794	0.944419	9.74334
2031	RU All / Mild	Pipeline		35.3137		7.97426		18.6661	2.3956		45.6612	0.46786	0	38.0123	2.1041				3.87475	1.20276	1.47591	11.2592
2027	RU All / Mild	Production		2.51833		0.0433889		0.0044885	0.00598467	0.613429	1.76748			13.2895	2.14831			0.0398978	0.726384	0.94109	4.69853	0.0463812	0.516677	0.108722	1.02429	0.00797956
2028	RU All / Mild	Production		2.283		0.0393343		0.00406907	0.00542543	0.556106	1.60231			13.2286	1.94756			0.0361695	0.658506	0.853148	4.25947	0.0420471	0.468395	0.0985619	0.94005	0.0072339
2029	RU All / Mild	Production		2.06967		0.0356587		0.00368883	0.00491844	0.50414	1.45258			13.7813	1.76557			0.0327896	0.596971	0.773425	3.86144	0.0381179	0.424625	0.0893517	0.85869	0.00655792
2030	RU All / Mild	Production		1.87626		0.0323265		0.00334412	0.00445883	0.45703	1.31685			13.2379	1.60058			0.0297256	0.541186	0.701151	3.5006	0.034556	0.384946	0.0810021	0.768423	0.00594511
2031	RU All / Mild	Production		1.70093		0.0293057		0.00303163	0.00404217	0.414323	1.19379			13.357	1.45102			0.0269478	0.490615	0.635632	3.17349	0.0313268	0.348974	0.0734328	0.768423	0.00538956
2027	REPowerEU / Normal	LNG	7.22194	21.5927	0.120165	9.32075	0.671035	13.4712	9.04509	1.83958	22.515	2.9928	2.40101	14.7094	12.787	6.0886	0.728123
2028	REPowerEU / Normal	LNG	6.12208	20.9756	0.659574	8.30255	0.168668	9.99049	6.86321	1.72775	19.3901	3.19271	1.92634	8.70202	13.1072	4.28767	0.745636
2029	REPowerEU / Normal	LNG	5.3209	19.8039	0.425806	8.16196	0.240175	8.47303	6.17683	1.91121	17.0568	3.16194	1.86334	7.53311	12.5447	3.02622	0.727911
2030	REPowerEU / Normal	LNG	5.29449	19.5471	0.0466185	8.43864	0.560054	7.91843	4.71029	1.9328	12.9876	2.95028	1.97074	5.35329	12.5543	2.42367	0.741414
2031	REPowerEU / Normal	LNG	6.84482	19.7663	0.207708	9.84515	0.789908	13.2744	4.76627	2.3633	15.7478	2.73367	2.495	15.6915	12.9066	3.23486	0.742357
2027	REPowerEU / Normal	Pipeline		34.8671		7.97426		18.6661	2.18353		45.0891	0.747305	0	38.3209	0			1.50293	4.59979	7.87576	1.46379	0.762487
2028	REPowerEU / Normal	Pipeline		35.5288		7.97426		18.6661	2.52804		41.4519	0.523691	0	35.7543	0			2.75231	5.35089	7.05484	1.40968	0
2029	REPowerEU / Normal	Pipeline		35.9295		7.97426		18.6661	3.4032		36.9176	0.471112	0	32.423	0			2.94728	8.32446	4.90735	1.18619	0
2030	REPowerEU / Normal	Pipeline		35.8717		7.97426		18.6661	3.39882		36.6055	0.732998	0	33.5787	0			2.94728	9.18489	4.52025	0.996783	0
2031	REPowerEU / Normal	Pipeline		35.9295		7.97426		18.6661	3.14785		39.3638	0.762443	0	34.6691	0			2.94728	9.89414	6.06756	1.32904	0
2027	REPowerEU / Normal	Production		2.51833		0.0433889		0.0044885	0.00598467	0.613429	1.76748			13.2895	2.14831			0.0398978	0.726384	0.94109	4.69853	0.0463812	0.516677	0.108722	1.02429	0.00797956
2028	REPowerEU / Normal	Production		2.283		0.0393343		0.00406907	0.00542543	0.556106	1.60231			13.2286	1.94756			0.0361695	0.658506	0.853148	4.25947	0.0420471	0.468395	0.0985619	0.94005	0.0072339
2029	REPowerEU / Normal	Production		2.06967		0.0356587		0.00368883	0.00491844	0.50414	1.45258			13.7813	1.76557			0.0327896	0.596971	0.773425	3.86144	0.0381179	0.424625	0.0893517	0.85869	0.00655792
2030	REPowerEU / Normal	Production		1.87626		0.0323265		0.00334412	0.00445883	0.45703	1.31685			13.2379	1.60058			0.0297256	0.541186	0.701151	3.5006	0.034556	0.384946	0.0810021	0.768423	0.00594511
2031	REPowerEU / Normal	Production		1.70093		0.0293057		0.00303163	0.00404217	0.414323	1.19379			13.357	1.45102			0.0269478	0.490615	0.635632	3.17349	0.0313268	0.348974	0.0734328	0.768423	0.00538956
2027	REPowerEU / Mild	LNG	7.72712	21.7237	0.706828	9.0546	0.132075	10.382	7.45556	1.28353	20.31	3.22053	2.13542	7.04618	13.4971	5.65675	0.713643
2028	REPowerEU / Mild	LNG	5.77755	21.7237	0.369221	8.63235	0.0925334	6.55894	5.18216	1.4707	18.1533	3.29153	2.02496	2.33791	12.1813	3.63298	0.735569
2029	REPowerEU / Mild	LNG	5.16646	20.5995	0	8.26777	0.232287	5.98329	4.17277	1.85646	14.1696	3.27245	2.09595	0.501705	12.1692	2.55558	0.754077
2030	REPowerEU / Mild	LNG	1.39127	20.0577	0.108574	9.08108	0.223712	5.23346	4.18112	1.82008	11.0066	3.13412	2.09523	0.965114	10.8396	1.50645	0.796694
2031	REPowerEU / Mild	LNG	3.87262	20.1682	0	9.65978	0.236398	9.82666	4.03441	2.04277	11.8089	3.14441	2.30319	3.94592	12.0657	1.68102	0.809486
2027	REPowerEU / Mild	Pipeline		35.4961		7.97426		18.6661	2.17994		43.4946	0.470843	0	38.1837	0			2.88744	2.92922	6.91672	1.6613	2.29095
2028	REPowerEU / Mild	Pipeline		35.9295		7.97426		18.6661	3.10911		36.7662	0.386121	0	35.1824	0			2.94728	5.03243	6.44004	1.50509	0
2029	REPowerEU / Mild	Pipeline		35.9295		7.97426		18.6661	3.29586		34.4079	0.39538	0	33.4356	0			2.94728	6.74633	3.90999	1.13917	0
2030	REPowerEU / Mild	Pipeline		35.9295		7.97426		18.6661	3.43159		34.8696	0.523892	0	33.3136	0			2.94728	8.96084	3.54588	1.22748	0
2031	REPowerEU / Mild	Pipeline		35.9295		7.97426		18.6661	3.5113		36.789	0.513596	0	33.815	0			2.94728	8.70132	4.19377	1.1633	0
2027	REPowerEU / Mild	Production		2.51833		0.0433889		0.0044885	0.00598467	0.613429	1.76748			13.2895	2.14831			0.0398978	0.726384	0.94109	4.69853	0.0463812	0.516677	0.108722	1.02429	0.00797956
2028	REPowerEU / Mild	Production		2.283		0.0393343		0.00406907	0.00542543	0.556106	1.60231			13.2286	1.94756			0.0361695	0.658506	0.853148	4.25947	0.0420471	0.468395	0.0985619	0.94005	0.0072339
2029	REPowerEU / Mild	Production		2.06967		0.0356587		0.00368883	0.00491844	0.50414	1.45258			13.7813	1.76557			0.0327896	0.596971	0.773425	3.86144	0.0381179	0.424625	0.0893517	0.85869	0.00655792
2030	REPowerEU / Mild	Production		1.87626		0.0323265		0.00334412	0.00445883	0.45703	1.31685			13.2379	1.60058			0.0297256	0.541186	0.701151	3.5006	0.034556	0.384946	0.0810021	0.768423	0.00594511
2031	REPowerEU / Mild	Production		1.70093		0.0293057		0.00303163	0.00404217	0.414323	1.19379			13.357	1.45102			0.0269478	0.490615	0.635632	3.17349	0.0313268	0.348974	0.0734328	0.768423	0.00538956
2027	REPowerEU / Coldest	LNG	8.66633	21.7237	0.147197	11.7251	2.21861	27.1813	13.9954	2.10729	22.7653	3.41717	1.7941	23.8658	13.9327	6.61727	0.722212
2028	REPowerEU / Coldest	LNG	8.66633	21.7237	0.17996	9.3563	1.51426	21.8832	10.9111	2.33549	22.7891	3.18987	2.30915	23.1279	13.9782	5.06733	0.761259
2029	REPowerEU / Coldest	LNG	8.65681	21.6952	0.270765	8.96717	0.420525	17.9997	7.99782	2.4739	20.5435	3.27738	2.1268	19.5769	13.7797	2.80198	0.785011
2030	REPowerEU / Coldest	LNG	8.47698	21.5202	0.0950951	8.92173	0.593695	14.8974	5.61403	2.27799	15.6484	3.27263	1.97916	15.2239	13.8611	2.56082	0.795111
2031	REPowerEU / Coldest	LNG	8.8652	21.9558	0.168496	9.9132	0.44963	16.9447	5.19471	2.55484	15.5449	3.01627	2.36993	18.3219	14.2938	2.51571	0.810011
2027	REPowerEU / Coldest	Pipeline	5.77583	35.6262		7.97426		18.6661	1.12338		48.2121	0.655538	0.252322	51.5123	0			2.58155	5.36676	6.94917	1.16291	1.59332
2028	REPowerEU / Coldest	Pipeline	0	35.9295		7.97426		18.6661	1.48188		47.5821	0.5446	6.6447e-05	49.2019	0			0.946633	4.5292	8.34145	1.39537	0
2029	REPowerEU / Coldest	Pipeline	0	35.9295		7.97426		18.6661	2.86412		43.8631	0.447204	0	35.6004	0			2.94728	6.87277	4.06141	1.32904	0
2030	REPowerEU / Coldest	Pipeline	0	35.9295		7.97426		18.6661	3.20875		40.1425	0.442128	0	31.5585	0			2.94728	9.63086	3.97441	0.325076	0
2031	REPowerEU / Coldest	Pipeline	0	35.9295		7.97426		18.6661	3.21557		40.3282	0.698483	0	31.9495	0			2.94728	9.89545	4.13754	0.568202	0
2027	REPowerEU / Coldest	Production		2.51833		0.0433889		0.0044885	0.00598467	0.613429	1.76748			13.2895	2.14831			0.0398978	0.726384	0.94109	4.69853	0.0463812	0.516677	0.108722	1.02429	0.00797956
2028	REPowerEU / Coldest	Production		2.283		0.0393343		0.00406907	0.00542543	0.556106	1.60231			13.2286	1.94756			0.0361695	0.658506	0.853148	4.25947	0.0420471	0.468395	0.0985619	0.94005	0.0072339
2029	REPowerEU / Coldest	Production		2.06967		0.0356587		0.00368883	0.00491844	0.50414	1.45258			13.7813	1.76557			0.0327896	0.596971	0.773425	3.86144	0.0381179	0.424625	0.0893517	0.85869	0.00655792
2030	REPowerEU / Coldest	Production		1.87626		0.0323265		0.00334412	0.00445883	0.45703	1.31685			13.2379	1.60058			0.0297256	0.541186	0.701151	3.5006	0.034556	0.384946	0.0810021	0.768423	0.00594511
2031	REPowerEU / Coldest	Production		1.70093		0.0293057		0.00303163	0.00404217	0.414323	1.19379			13.357	1.45102			0.0269478	0.490615	0.635632	3.17349	0.0313268	0.348974	0.0734328	0.768423	0.00538956
2027	RU All / Coldest+	LNG	8.66633	21.7237	0	21.6423	1.7639	30.4811	9.73444	2.79995	24.2283	3.44727	2.92023	26.8363	13.9782	7.3378	0.787848
2028	RU All / Coldest+	LNG	8.66633	21.7237	0	21.6987	1.84851	32.9431	10.0603	2.79995	24.2283	3.44909	2.87286	26.8363	13.9207	7.3378	0.757364
2029	RU All / Coldest+	LNG	8.57245	21.7144	0	21.8189	1.89872	33.9933	10.4618	2.79995	24.2283	3.62726	3.07544	26.83	13.7914	7.3378	0.788541
2030	RU All / Coldest+	LNG	8.58254	21.5677	0	21.8771	1.58512	38.4463	10.2842	2.75262	23.9557	3.76065	2.96891	26.564	13.9312	7.3378	0.792128
2031	RU All / Coldest+	LNG	8.844	21.8892	0	26.7465	2.07087	39.936	10.8393	2.84728	24.5008	3.86538	3.34013	27.1148	14.2694	7.00531	0.813359
2027	RU All / Coldest+	Pipeline	4.23995	35.9295		7.97426		18.576	0.943613		48.8776	0.533118	0.238494	51.6315	0.171231				3.55607	0.0488273	0	20.0931
2028	RU All / Coldest+	Pipeline	4.83757	35.9295		7.97426		17.061	0.850289		48.8776	0.450192	0.0898131	52.498	0.639452				4.25295	0.0475148	0	19.4948
2029	RU All / Coldest+	Pipeline	6.58011	35.9295		7.97426		16.1983	0.737083		48.8776	0.382544	0.226741	53.0829	0.901613				5.96715	0.0421037	0	15.6595
2030	RU All / Coldest+	Pipeline	9.34298	35.9295		7.97426		10.6323	0.730383		48.8776	0.219759	0.214187	53.723	0.915681				6.82729	0.032977	0	9.04034
2031	RU All / Coldest+	Pipeline	9.13708	35.9295		7.97426		10.7313	0.730383		48.8776	0.10598	0.0200137	53.5373	0.514525				7.43001	0.410977	0.828182	8.90277
2027	RU All / Coldest+	Production		2.51833		0.0433889		0.0044885	0.00598467	0.613429	1.76748			13.2895	2.14831			0.0398978	0.726384	0.94109	4.69853	0.0463812	0.516677	0.108722	1.02429	0.00797956
2028	RU All / Coldest+	Production		2.283		0.0393343		0.00406907	0.00542543	0.556106	1.60231			13.2286	1.94756			0.0361695	0.658506	0.853148	4.25947	0.0420471	0.468395	0.0985619	0.94005	0.0072339
2029	RU All / Coldest+	Production		2.06967		0.0356587		0.00368883	0.00491844	0.50414	1.45258			13.7813	1.76557			0.0327896	0.596971	0.773425	3.86144	0.0381179	0.424625	0.0893517	0.85869	0.00655792
2030	RU All / Coldest+	Production		1.87626		0.0323265		0.00334412	0.00445883	0.45703	1.31685			13.2379	1.60058			0.0297256	0.541186	0.701151	3.5006	0.034556	0.384946	0.0810021	0.768423	0.00594511
2031	RU All / Coldest+	Production		1.70093		0.0293057		0.00303163	0.00404217	0.414323	1.19379			13.357	1.45102			0.0269478	0.490615	0.635632	3.17349	0.0313268	0.348974	0.0734328	0.768423	0.00538956
2027	RU LNG / Coldest+	LNG	8.62296	21.6923	0	21.6591	0.591517	33.4422	15.2374	2.79287	24.2	3.85447	2.68778	26.8129	14.0116	7.29102	0.784645
2028	RU LNG / Coldest+	LNG	8.70741	21.7395	0	21.7648	1.35882	35.8497	15.3825	2.83095	24.372	3.59761	2.94361	26.997	13.9122	7.36326	0.784522
2029	RU LNG / Coldest+	LNG	8.62584	21.7003	0	24.8225	1.92872	39.1529	15.4825	2.75523	23.9557	3.50237	3.05841	26.6524	14.0055	7.35913	0.783108
2030	RU LNG / Coldest+	LNG	8.6711	21.7339	0.0743061	24.8775	2.21095	39.1047	15.4428	2.80018	24.2292	3.75854	3.29879	26.8431	13.9922	7.3378	0.787848
2031	RU LNG / Coldest+	LNG	8.87992	21.9969	0	26.8157	2.36037	39.7624	15.5229	2.84444	24.4999	3.862	3.58584	27.1866	14.2763	7.09558	0.816699
2027	RU LNG / Coldest+	Pipeline	5.55287	35.9295		7.97426		17.8493	0.973845		48.8776	0.172857	0.292919	52.7817	0			1.30801	3.50318	6.51764	1.44466	1.70299
2028	RU LNG / Coldest+	Pipeline	6.25883	35.9295		7.97426		15.1987	0.973845		48.8776	0.411707	0.277249	53.1465	0			1.97479	6.28202	6.5901	1.4534	0
2029	RU LNG / Coldest+	Pipeline	9.60259	35.9295		7.97426		11.0457	0.973845		48.8776	0.507426	0.285219	52.8472	0			2.57313	7.89717	5.44931	1.52361	0
2030	RU LNG / Coldest+	Pipeline	9.33083	35.9295		7.97426		10.2144	0.973845		48.8776	0.426689	0	52.3317	0			2.77673	8.64356	4.58387	1.37971	0
2031	RU LNG / Coldest+	Pipeline	9.18459	35.9295		7.97426		10.747	0.973845		48.8776	0.53221	0	52.0527	0			2.79374	8.9963	6.25999	1.6613	0
2027	RU LNG / Coldest+	Production		2.51833		0.0433889		0.0044885	0.00598467	0.613429	1.76748			13.2895	2.14831			0.0398978	0.726384	0.94109	4.69853	0.0463812	0.516677	0.108722	1.02429	0.00797956
2028	RU LNG / Coldest+	Production		2.283		0.0393343		0.00406907	0.00542543	0.556106	1.60231			13.2286	1.94756			0.0361695	0.658506	0.853148	4.25947	0.0420471	0.468395	0.0985619	0.94005	0.0072339
2029	RU LNG / Coldest+	Production		2.06967		0.0356587		0.00368883	0.00491844	0.50414	1.45258			13.7813	1.76557			0.0327896	0.596971	0.773425	3.86144	0.0381179	0.424625	0.0893517	0.85869	0.00655792
2030	RU LNG / Coldest+	Production		1.87626		0.0323265		0.00334412	0.00445883	0.45703	1.31685			13.2379	1.60058			0.0297256	0.541186	0.701151	3.5006	0.034556	0.384946	0.0810021	0.768423	0.00594511
2031	RU LNG / Coldest+	Production		1.70093		0.0293057		0.00303163	0.00404217	0.414323	1.19379			13.357	1.45102			0.0269478	0.490615	0.635632	3.17349	0.0313268	0.348974	0.0734328	0.768423	0.00538956
2027	RU All / Coldest	LNG	8.66633	21.7237	0	21.8232	2.25048	28.984	9.60062	2.56662	24.2283	2.96272	2.65323	26.8363	13.6126	7.18269	0.787848
2028	RU All / Coldest	LNG	8.66633	21.7237	0	21.5638	2.07988	28.0068	9.70262	2.60334	24.2283	3.33115	2.63903	26.8363	13.9782	7.15806	0.787848
2029	RU All / Coldest	LNG	8.66633	21.7237	0.0288601	21.1216	1.84319	29.786	9.90113	2.56662	24.2283	3.4783	2.8107	26.8363	13.9782	6.96572	0.787848
2030	RU All / Coldest	LNG	8.48417	21.5449	0	20.8854	1.20488	27.5111	9.65687	2.74717	23.9079	3.54229	2.93303	26.5488	13.7623	6.92234	0.759212
2031	RU All / Coldest	LNG	8.84849	21.9026	0	22.6103	1.24735	31.3889	10.392	2.85273	24.5486	3.58929	3.15725	27.1238	14.1941	7.04429	0.816484
2027	RU All / Coldest	Pipeline	5.15172	35.9295		7.97426		18.6661	1.30328		48.8776	0.913834	0.0249836	51.6635	0.909921				3.93214	1.12059	0	19.3505
2028	RU All / Coldest	Pipeline	4.4517	35.9295		7.97426		18.6661	1.09771		48.8776	0.67882	0.180931	51.6611	1.01505				4.86192	0.0475148	0	19.1192
2029	RU All / Coldest	Pipeline	4.16779	35.9295		7.97426		18.5196	1.00123		48.8776	0.519494	0.168305	51.4446	1.39214				5.32584	0.0421037	0	16.9788
2030	RU All / Coldest	Pipeline	3.09457	35.9295		7.97426		18.0278	0.967457		48.8776	0.228438	0.00137672	51.7263	1.3873				6.54545	0.032977	0	7.81054
2031	RU All / Coldest	Pipeline	3.6853	35.9295		7.97426		17.1831	0.864412		48.8776	0.181439	0.00137672	52.2825	1.84516				6.08293	0.244847	0.994312	6.34412
2027	RU All / Coldest	Production		2.51833		0.0433889		0.0044885	0.00598467	0.613429	1.76748			13.2895	2.14831			0.0398978	0.726384	0.94109	4.69853	0.0463812	0.516677	0.108722	1.02429	0.00797956
2028	RU All / Coldest	Production		2.283		0.0393343		0.00406907	0.00542543	0.556106	1.60231			13.2286	1.94756			0.0361695	0.658506	0.853148	4.25947	0.0420471	0.468395	0.0985619	0.94005	0.0072339
2029	RU All / Coldest	Production		2.06967		0.0356587		0.00368883	0.00491844	0.50414	1.45258			13.7813	1.76557			0.0327896	0.596971	0.773425	3.86144	0.0381179	0.424625	0.0893517	0.85869	0.00655792
2030	RU All / Coldest	Production		1.87626		0.0323265		0.00334412	0.00445883	0.45703	1.31685			13.2379	1.60058			0.0297256	0.541186	0.701151	3.5006	0.034556	0.384946	0.0810021	0.768423	0.00594511
2031	RU All / Coldest	Production		1.70093		0.0293057		0.00303163	0.00404217	0.414323	1.19379			13.357	1.45102			0.0269478	0.490615	0.635632	3.17349	0.0313268	0.348974	0.0734328	0.768423	0.00538956
2027	Baseline / Coldest+	LNG	8.60714	21.689	0	20.9938	1.96696	31.8737	15.1951	2.77127	24.0422	3.84805	1.23537	26.7734	13.9714	7.1273	0.784645
2028	Baseline / Coldest+	LNG	8.66801	21.7288	0	20.8623	2.64383	35.3405	15.3825	2.82863	24.4143	3.92118	1.17811	26.8947	13.918	7.34409	0.784645
2029	Baseline / Coldest+	LNG	8.66364	21.7206	0	23.7785	2.51501	38.6559	15.4828	2.75532	23.956	3.84158	1.71333	26.7791	13.9977	7.39331	0.78317
2030	Baseline / Coldest+	LNG	8.67176	21.7352	0	24.5372	2.29957	39.1042	15.4426	2.8001	24.2288	3.87517	2.10124	26.8439	13.9902	7.36349	0.787848
2031	Baseline / Coldest+	LNG	8.87867	21.9932	0.0263568	26.6259	2.92228	39.769	15.5229	2.84444	24.4999	3.86925	2.80783	27.1841	14.28	7.29377	0.816514
2027	Baseline / Coldest+	Pipeline	4.37049	35.9295		7.97426		18.5663	0.973845		48.8776	0.0756281	0.19091	52.2494	0			1.26576	3.42467	6.63142	1.4448	1.17821
2028	Baseline / Coldest+	Pipeline	5.23432	35.9295		7.97426		16.2499	0.973845		48.8776	0.102241	0.298246	53.1256	0			2.00038	6.16152	6.46199	1.46398	0
2029	Baseline / Coldest+	Pipeline	9.56015	35.9295		7.97426		11.3637	0.973845		48.8776	0.158457	0.277796	52.7004	0			2.57356	7.81386	5.50009	1.56127	0
2030	Baseline / Coldest+	Pipeline	9.36528	35.9295		7.97426		10.1773	0.973845		48.8776	0.140196	0.300606	52.3719	0			2.77674	8.57283	4.702	1.40224	0
2031	Baseline / Coldest+	Pipeline	9.15278	35.9295		7.97426		10.7686	0.973845		48.8776	0.358403	0.0173701	52.0556	0			2.79374	8.99121	6.49963	1.6613	0
2027	Baseline / Coldest+	Production		2.51833		0.0433889		0.0044885	0.00598467	0.613429	1.76748			13.2895	2.14831			0.0398978	0.726384	0.94109	4.69853	0.0463812	0.516677	0.108722	1.02429	0.00797956
2028	Baseline / Coldest+	Production		2.283		0.0393343		0.00406907	0.00542543	0.556106	1.60231			13.2286	1.94756			0.0361695	0.658506	0.853148	4.25947	0.0420471	0.468395	0.0985619	0.94005	0.0072339
2029	Baseline / Coldest+	Production		2.06967		0.0356587		0.00368883	0.00491844	0.50414	1.45258			13.7813	1.76557			0.0327896	0.596971	0.773425	3.86144	0.0381179	0.424625	0.0893517	0.85869	0.00655792
2030	Baseline / Coldest+	Production		1.87626		0.0323265		0.00334412	0.00445883	0.45703	1.31685			13.2379	1.60058			0.0297256	0.541186	0.701151	3.5006	0.034556	0.384946	0.0810021	0.768423	0.00594511
2031	Baseline / Coldest+	Production		1.70093		0.0293057		0.00303163	0.00404217	0.414323	1.19379			13.357	1.45102			0.0269478	0.490615	0.635632	3.17349	0.0313268	0.348974	0.0734328	0.768423	0.00538956
2027	REPowerEU / Coldest+	LNG	8.66633	21.7237	0	10.5591	2.22256	30.7856	13.7885	2.12528	23.5932	3.11677	2.07312	23.5502	13.9782	6.79068	0.787848
2028	REPowerEU / Coldest+	LNG	8.66633	21.7237	0.223721	9.57044	2.39937	27.8735	13.1301	2.33329	23.1388	3.1194	1.81853	24.7662	13.9782	4.53626	0.787848
2029	REPowerEU / Coldest+	LNG	8.66633	21.7237	0.20453	8.95094	1.48357	23.0902	10.4535	2.30796	22.7076	3.09307	2.30915	23.7771	13.8878	3.45374	0.758422
2030	REPowerEU / Coldest+	LNG	8.63182	21.6202	0	9.29321	0.619161	22.188	6.5673	2.426	18.2613	3.10368	1.97812	18.289	13.9494	2.43811	0.805156
2031	REPowerEU / Coldest+	LNG	8.70083	21.8273	0.134263	10.1598	1.01476	20.6174	6.04459	2.57558	16.1638	3.13387	1.7948	20.5074	14.0974	2.41499	0.799966
2027	REPowerEU / Coldest+	Pipeline	9.2487	35.5411		7.97426		18.6286	1.15413		48.4264	0.918154	0.279524	51.5742	0			2.41647	5.82184	6.89292	1.16291	2.01576
2028	REPowerEU / Coldest+	Pipeline	4.50558	35.5198		7.97426		18.6661	1.12338		48.2079	0.615072	6.6447e-05	50.7825	0			2.33656	6.24541	7.29658	1.32904	0.69971
2029	REPowerEU / Coldest+	Pipeline	0	35.9295		7.97426		18.6661	1.36753		47.088	0.632234	0.000721585	45.6326	0			1.9478	6.90911	5.54917	1.28118	0
2030	REPowerEU / Coldest+	Pipeline	0	35.9295		7.97426		18.6661	3.17579		43.5514	0.611073	0	32.8388	0			2.94728	9.63575	3.85101	0.384829	0
2031	REPowerEU / Coldest+	Pipeline	0	35.9295		7.97426		18.6661	3.05999		43.6672	0.580893	0	33.5564	0			2.94728	9.95972	3.99184	0.95571	0
2027	REPowerEU / Coldest+	Production		2.51833		0.0433889		0.0044885	0.00598467	0.613429	1.76748			13.2895	2.14831			0.0398978	0.726384	0.94109	4.69853	0.0463812	0.516677	0.108722	1.02429	0.00797956
2028	REPowerEU / Coldest+	Production		2.283		0.0393343		0.00406907	0.00542543	0.556106	1.60231			13.2286	1.94756			0.0361695	0.658506	0.853148	4.25947	0.0420471	0.468395	0.0985619	0.94005	0.0072339
2029	REPowerEU / Coldest+	Production		2.06967		0.0356587		0.00368883	0.00491844	0.50414	1.45258			13.7813	1.76557			0.0327896	0.596971	0.773425	3.86144	0.0381179	0.424625	0.0893517	0.85869	0.00655792
2030	REPowerEU / Coldest+	Production		1.87626		0.0323265		0.00334412	0.00445883	0.45703	1.31685			13.2379	1.60058			0.0297256	0.541186	0.701151	3.5006	0.034556	0.384946	0.0810021	0.768423	0.00594511
2031	REPowerEU / Coldest+	Production		1.70093		0.0293057		0.00303163	0.00404217	0.414323	1.19379			13.357	1.45102			0.0269478	0.490615	0.635632	3.17349	0.0313268	0.348974	0.0734328	0.768423	0.00538956
2027	RU LNG / Normal	LNG	8.66633	21.7237	0	18.2276	1.15881	22.5475	13.9988	2.33329	24.2283	3.10424	2.89301	22.2054	13.9782	6.55549	0.76553
2028	RU LNG / Normal	LNG	8.66633	21.7237	0	11.5865	0.8778	19.8403	12.5872	2.20227	24.2283	3.28924	2.95115	21.5976	13.9782	6.7309	0.745636
2029	RU LNG / Normal	LNG	8.66633	21.7237	0	11.1715	0.770221	20.5849	12.6419	2.27785	24.2283	3.18585	2.77859	21.633	13.9782	5.97615	0.759486
2030	RU LNG / Normal	LNG	8.66633	21.7237	0	10.8643	0.643187	19.381	12.8641	2.24816	23.5237	3.17507	2.81888	21.2426	13.9782	5.81025	0.771163
2031	RU LNG / Normal	LNG	8.66633	21.7237	0.168496	13.866	0.889638	24.2173	14.2106	2.67653	23.5432	3.7133	2.84046	24.5011	13.9782	6.06984	0.771163
2027	RU LNG / Normal	Pipeline	5.11033	35.7376		7.97426		18.6275	1.12338		48.038	0.89501	0.175272	52.4777	0			1.40609	6.79432	9.84405	1.49517	0.295149
2028	RU LNG / Normal	Pipeline	2.3296	35.5823		7.97426		18.6656	1.12804		48.0532	0.515417	0	46.5843	0			0.676498	6.72292	9.01632	1.50338	0.216991
2029	RU LNG / Normal	Pipeline	0.363942	35.9029		7.97426		18.0542	1.27291		47.8833	0.604275	0	44.1276	0			1.00843	9.03123	6.62796	1.10655	0
2030	RU LNG / Normal	Pipeline	0	35.9295		7.97426		17.8464	1.44188		46.9045	0.599612	0	43.871	0			1.78741	9.22242	6.01688	1.2139	0
2031	RU LNG / Normal	Pipeline	1.60372	35.9295		7.97426		18.0986	1.23525		47.9635	0.063965	0	48.1606	0			2.23752	9.63896	9.08126	1.71595	0
2027	RU LNG / Normal	Production		2.51833		0.0433889		0.0044885	0.00598467	0.613429	1.76748			13.2895	2.14831			0.0398978	0.726384	0.94109	4.69853	0.0463812	0.516677	0.108722	1.02429	0.00797956
2028	RU LNG / Normal	Production		2.283		0.0393343		0.00406907	0.00542543	0.556106	1.60231			13.2286	1.94756			0.0361695	0.658506	0.853148	4.25947	0.0420471	0.468395	0.0985619	0.94005	0.0072339
2029	RU LNG / Normal	Production		2.06967		0.0356587		0.00368883	0.00491844	0.50414	1.45258			13.7813	1.76557			0.0327896	0.596971	0.773425	3.86144	0.0381179	0.424625	0.0893517	0.85869	0.00655792
2030	RU LNG / Normal	Production		1.87626		0.0323265		0.00334412	0.00445883	0.45703	1.31685			13.2379	1.60058			0.0297256	0.541186	0.701151	3.5006	0.034556	0.384946	0.0810021	0.768423	0.00594511
2031	RU LNG / Normal	Production		1.70093		0.0293057		0.00303163	0.00404217	0.414323	1.19379			13.357	1.45102			0.0269478	0.490615	0.635632	3.17349	0.0313268	0.348974	0.0734328	0.768423	0.00538956
2027	US Delay / Normal	LNG	7.3839	21.1553	0.0389271	10.8628	1.1724	16.8256	13.0769	2.09658	23.8414	3.19603	2.11208	17.2514	12.5584	5.74047	0.692142
2028	US Delay / Normal	LNG	7.22194	19.6736	0	10.4156	1.40659	15.4667	12.9801	1.95836	23.6383	2.9518	2.05868	17.1054	12.614	4.72519	0.750855
2029	US Delay / Normal	LNG	8.66633	21.7237	0	9.05461	1.75763	14.8862	13.1596	2.06505	23.864	2.84819	2.00392	18.8306	13.9782	4.34805	0.764737
2030	US Delay / Normal	LNG	8.66633	21.7237	0.0124052	10.8433	1.27107	14.7252	12.8231	2.11394	23.7907	2.80545	2.1509	18.5221	13.9782	2.37956	0.743064
2031	US Delay / Normal	LNG	8.66633	21.7237	0.168496	16.334	1.21433	20.2874	13.9726	2.69074	23.5371	3.62749	2.28987	22.8471	13.9782	1.77724	0.743064
2027	US Delay / Normal	Pipeline	2.00515	34.6812		7.97426		18.6661	1.17562		47.9962	0.721332	0.226802	49.6161	0			1.11704	3.02151	6.409	1.32904	2.36826
2028	US Delay / Normal	Pipeline	0.421486	35.3709		7.97426		18.6661	1.19814		47.9527	0.981672	0.235751	48.1124	0			1.4725	4.66095	7.22467	1.55704	1.19029
2029	US Delay / Normal	Pipeline	0	34.6195		7.97426		18.6661	1.27291		47.5443	1.03006	0.193944	47.8144	0			2.15714	6.19614	5.6378	1.13336	0
2030	US Delay / Normal	Pipeline	0	35.2668		7.97426		18.6661	1.46133		47.2082	1.06657	0.202274	44.4745	0			2.00235	8.13094	5.57536	1.03456	0
2031	US Delay / Normal	Pipeline	0	35.9295		7.97426		18.4197	1.26524		48.2131	0.247393	0.202773	49.0145	0			2.10276	9.4205	7.87353	1.6613	0
2027	US Delay / Normal	Production		2.51833		0.0433889		0.0044885	0.00598467	0.613429	1.76748			13.2895	2.14831			0.0398978	0.726384	0.94109	4.69853	0.0463812	0.516677	0.108722	1.02429	0.00797956
2028	US Delay / Normal	Production		2.283		0.0393343		0.00406907	0.00542543	0.556106	1.60231			13.2286	1.94756			0.0361695	0.658506	0.853148	4.25947	0.0420471	0.468395	0.0985619	0.94005	0.0072339
2029	US Delay / Normal	Production		2.06967		0.0356587		0.00368883	0.00491844	0.50414	1.45258			13.7813	1.76557			0.0327896	0.596971	0.773425	3.86144	0.0381179	0.424625	0.0893517	0.85869	0.00655792
2030	US Delay / Normal	Production		1.87626		0.0323265		0.00334412	0.00445883	0.45703	1.31685			13.2379	1.60058			0.0297256	0.541186	0.701151	3.5006	0.034556	0.384946	0.0810021	0.768423	0.00594511
2031	US Delay / Normal	Production		1.70093		0.0293057		0.00303163	0.00404217	0.414323	1.19379			13.357	1.45102			0.0269478	0.490615	0.635632	3.17349	0.0313268	0.348974	0.0734328	0.768423	0.00538956
2027	US Delay / Mild	LNG	7.22901	21.7237	0	12.7999	1.23659	14.4034	11.8578	2.09996	22.4118	3.1557	2.36271	16.2962	12.5401	6.35571	0.67706
2028	US Delay / Mild	LNG	7.90501	20.6549	0	10.1089	1.05488	13.7158	11.6055	2.17719	22.8512	3.22857	2.30915	13.1219	12.7192	5.92513	0.69575
2029	US Delay / Mild	LNG	7.91275	21.7237	0	9.43337	1.19905	11.5525	11.6131	2.22512	22.6761	2.44438	2.44433	9.50686	13.6795	3.73586	0.714441
2030	US Delay / Mild	LNG	7.09561	21.566	0	10.4725	1.05406	11.7915	10.8255	2.10663	21.6848	2.54518	2.27064	9.97206	13.5765	1.87479	0.732341
2031	US Delay / Mild	LNG	7.55998	21.8815	0.0119695	11.1806	1.39192	15.1308	11.668	2.31783	23.0091	2.33774	2.41349	15.2967	14.1847	2.25622	0.760695
2027	US Delay / Mild	Pipeline	0	35.5142		7.97426		18.6661	1.59508		47.4558	0.765727	0.279952	49.5025	0			0.712007	2.59989	5.97875	1.5999	2.92119
2028	US Delay / Mild	Pipeline	0	35.7025		7.97426		18.6661	1.40892		47.8433	0.661796	0.30331	48.1731	0			0.54896	3.55171	6.93752	1.61435	1.93687
2029	US Delay / Mild	Pipeline	0	35.9295		7.97426		18.6661	1.78861		45.2147	1.1774	0.0255751	46.582	0			2.67122	4.04715	4.063	1.3029	0
2030	US Delay / Mild	Pipeline	0	35.9295		7.97426		18.6661	2.08001		44.6472	1.03791	0	42.7473	0			2.94728	7.25347	3.86419	0.969622	0
2031	US Delay / Mild	Pipeline	0	35.3974		7.97426		18.6661	1.8855		45.2521	1.26102	0.0156724	43.5921	0			2.94728	7.93686	5.22309	1.16679	0
2027	US Delay / Mild	Production		2.51833		0.0433889		0.0044885	0.00598467	0.613429	1.76748			13.2895	2.14831			0.0398978	0.726384	0.94109	4.69853	0.0463812	0.516677	0.108722	1.02429	0.00797956
2028	US Delay / Mild	Production		2.283		0.0393343		0.00406907	0.00542543	0.556106	1.60231			13.2286	1.94756			0.0361695	0.658506	0.853148	4.25947	0.0420471	0.468395	0.0985619	0.94005	0.0072339
2029	US Delay / Mild	Production		2.06967		0.0356587		0.00368883	0.00491844	0.50414	1.45258			13.7813	1.76557			0.0327896	0.596971	0.773425	3.86144	0.0381179	0.424625	0.0893517	0.85869	0.00655792
2030	US Delay / Mild	Production		1.87626		0.0323265		0.00334412	0.00445883	0.45703	1.31685			13.2379	1.60058			0.0297256	0.541186	0.701151	3.5006	0.034556	0.384946	0.0810021	0.768423	0.00594511
2031	US Delay / Mild	Production		1.70093		0.0293057		0.00303163	0.00404217	0.414323	1.19379			13.357	1.45102			0.0269478	0.490615	0.635632	3.17349	0.0313268	0.348974	0.0734328	0.768423	0.00538956
2027	US Delay / Coldest	LNG	8.69693	21.7897	0.0534258	20.9276	0.728571	21.7425	14.1836	2.81554	24.3421	3.86081	1.95554	21.8338	13.5515	4.80487	0.785065
2028	US Delay / Coldest	LNG	8.64895	21.6975	0	18.7348	0.768534	21.6134	14.671	2.79995	24.2283	3.86227	2.03513	21.273	13.9542	5.12583	0.785065
2029	US Delay / Coldest	LNG	8.66799	21.7305	0	16.687	0.713809	23.284	14.3435	2.76222	24.0469	3.86081	2.12884	21.6223	14.0151	4.75155	0.785065
2030	US Delay / Coldest	LNG	8.66079	21.7111	0	16.116	0.657325	22.7301	14.8786	2.795	24.1512	3.86081	2.17055	25.251	13.9698	4.49072	0.787848
2031	US Delay / Coldest	LNG	8.86999	21.9613	0.0482314	20.1332	0.789694	25.5754	15.4641	2.84263	24.4867	3.92924	2.44012	27.1629	14.2379	4.94625	0.807882
2027	US Delay / Coldest	Pipeline	0	35.9295		7.97426		18.6661	0.973845		48.8776	0.0194337	0.278895	49.0643	0			0.419987	1.15533	6.20185	1.6613	1.50457
2028	US Delay / Coldest	Pipeline	0	35.9295		7.97426		18.6661	0.973845		48.8776	0.0167753	0.284951	48.779	0			0.937964	1.45305	6.28663	1.63288	0
2029	US Delay / Coldest	Pipeline	0	35.9295		7.97426		18.6661	0.973845		48.8776	0.0155726	0.275433	46.5339	0			1.67153	4.95248	5.87216	1.60411	0
2030	US Delay / Coldest	Pipeline	0	35.9295		7.97426		18.6661	0.973845		48.7891	0.0143699	0.28149	45.0754	0			2.58355	6.92536	4.38087	1.33346	0
2031	US Delay / Coldest	Pipeline	2.20527	35.9295		7.97426		18.0024	0.973845		48.8776	0.0131819	0.348619	50.3833	0			2.70421	8.05922	4.82582	1.25963	0
2027	US Delay / Coldest	Production		2.51833		0.0433889		0.0044885	0.00598467	0.613429	1.76748			13.2895	2.14831			0.0398978	0.726384	0.94109	4.69853	0.0463812	0.516677	0.108722	1.02429	0.00797956
2028	US Delay / Coldest	Production		2.283		0.0393343		0.00406907	0.00542543	0.556106	1.60231			13.2286	1.94756			0.0361695	0.658506	0.853148	4.25947	0.0420471	0.468395	0.0985619	0.94005	0.0072339
2029	US Delay / Coldest	Production		2.06967		0.0356587		0.00368883	0.00491844	0.50414	1.45258			13.7813	1.76557			0.0327896	0.596971	0.773425	3.86144	0.0381179	0.424625	0.0893517	0.85869	0.00655792
2030	US Delay / Coldest	Production		1.87626		0.0323265		0.00334412	0.00445883	0.45703	1.31685			13.2379	1.60058			0.0297256	0.541186	0.701151	3.5006	0.034556	0.384946	0.0810021	0.768423	0.00594511
2031	US Delay / Coldest	Production		1.70093		0.0293057		0.00303163	0.00404217	0.414323	1.19379			13.357	1.45102			0.0269478	0.490615	0.635632	3.17349	0.0313268	0.348974	0.0734328	0.768423	0.00538956
2027	RU LNG / Mild	LNG	7.22194	21.7237	0	15.6541	1.17376	18.1548	12.6231	2.28067	23.32	3.20038	2.96233	21.0923	13.2961	6.95278	0.715765
2028	RU LNG / Mild	LNG	8.11017	21.7237	0	13.597	0.657798	17.0784	12.172	2.35344	24.1327	3.15054	2.90735	20.7491	13.9782	6.96233	0.735569
2029	RU LNG / Mild	LNG	8.56413	21.6622	0	9.42134	0.600463	16.1922	11.1541	2.16987	22.852	3.23385	2.46843	20.2413	13.8696	5.55328	0.749686
2030	RU LNG / Mild	LNG	7.83635	21.6045	0	9.29135	0.54972	15.9043	10.9915	2.02569	22.1917	3.11696	2.45347	19.5745	13.8312	4.96629	0.753527
2031	RU LNG / Mild	LNG	8.75858	21.9045	0	9.64414	0.552987	18.1512	11.6186	2.36981	23.0876	3.33515	2.67644	22.5292	14.2338	5.22292	0.785141
2027	RU LNG / Mild	Pipeline	1.69159	35.5937		7.97426		18.6661	1.41178		47.9168	0.556906	0.0171326	51.3899	0			0.525935	4.78449	6.92863	1.6613	2.09978
2028	RU LNG / Mild	Pipeline	0	35.9295		7.97426		18.6661	1.72151		46.7128	0.570709	0	47.1064	0			1.3527	3.5142	5.18733	1.64823	0
2029	RU LNG / Mild	Pipeline	0	35.9295		7.97426		18.6661	2.16112		44.8302	0.473181	0	38.2427	0			2.70168	5.4058	4.36622	1.48977	0
2030	RU LNG / Mild	Pipeline	0	35.9295		7.97426		18.6661	2.22188		44.5053	0.575846	0	35.2686	0			2.94728	6.45771	4.58352	1.49517	0
2031	RU LNG / Mild	Pipeline	0	35.9295		7.97426		18.6661	2.14711		45.1008	0.35766	0	39.8093	0			2.94728	6.73564	5.51062	1.69218	0
2027	RU LNG / Mild	Production		2.51833		0.0433889		0.0044885	0.00598467	0.613429	1.76748			13.2895	2.14831			0.0398978	0.726384	0.94109	4.69853	0.0463812	0.516677	0.108722	1.02429	0.00797956
2028	RU LNG / Mild	Production		2.283		0.0393343		0.00406907	0.00542543	0.556106	1.60231			13.2286	1.94756			0.0361695	0.658506	0.853148	4.25947	0.0420471	0.468395	0.0985619	0.94005	0.0072339
2029	RU LNG / Mild	Production		2.06967		0.0356587		0.00368883	0.00491844	0.50414	1.45258			13.7813	1.76557			0.0327896	0.596971	0.773425	3.86144	0.0381179	0.424625	0.0893517	0.85869	0.00655792
2030	RU LNG / Mild	Production		1.87626		0.0323265		0.00334412	0.00445883	0.45703	1.31685			13.2379	1.60058			0.0297256	0.541186	0.701151	3.5006	0.034556	0.384946	0.0810021	0.768423	0.00594511
2031	RU LNG / Mild	Production		1.70093		0.0293057		0.00303163	0.00404217	0.414323	1.19379			13.357	1.45102			0.0269478	0.490615	0.635632	3.17349	0.0313268	0.348974	0.0734328	0.768423	0.00538956
2027	US Delay / Coldest+	LNG	8.65681	21.6975	0.0525828	19.4967	0.781288	23.4877	14.1292	2.83222	24.3796	3.86081	1.88991	23.3474	13.9242	4.97455	0.77997
2028	US Delay / Coldest+	LNG	8.67125	21.7542	0	19.6174	0.72163	22.6112	14.5745	2.79995	24.2852	3.86081	2.09595	24.2898	14.0054	4.8289	0.785065
2029	US Delay / Coldest+	LNG	8.66304	21.7061	0	18.6937	0.732348	22.2682	14.7627	2.7631	24.021	3.86081	2.06416	25.1702	13.969	4.5025	0.785065
2030	US Delay / Coldest+	LNG	8.67763	21.7418	0	17.7774	0.583697	22.6641	14.997	2.78249	24.1217	3.86081	2.1891	25.7931	13.9914	4.13929	0.787848
2031	US Delay / Coldest+	LNG	8.87013	21.9538	0.0195905	20.9561	0.712999	25.0741	15.3752	2.85426	24.5421	3.93069	2.49412	27.1598	14.2329	5.08735	0.807882
2027	US Delay / Coldest+	Pipeline	0	35.9295		7.97426		18.6661	0.973845		48.8776	0.0194337	0.282803	48.4492	0			0.338669	0.442064	5.83679	1.49517	0.782986
2028	US Delay / Coldest+	Pipeline	0	35.9295		7.97426		18.6661	0.973845		48.8776	0.0167753	0.287557	47.4451	0			1.21481	1.22322	5.984	1.53511	0
2029	US Delay / Coldest+	Pipeline	0	35.9295		7.97426		18.6661	0.973845		48.8776	0.014117	0.292311	46.0227	0			2.22453	2.73316	5.49424	1.28134	0
2030	US Delay / Coldest+	Pipeline	0	35.9295		7.97426		18.6661	0.973845		48.8776	0.0114586	0.297065	44.5655	0			2.69295	4.99823	5.41686	1.26529	0
2031	US Delay / Coldest+	Pipeline	0.0295069	35.9295		7.97426		17.8937	0.973845		48.8776	0.0102706	0.350844	50.1795	0			2.79375	7.89443	5.94811	1.41656	0
2027	US Delay / Coldest+	Production		2.51833		0.0433889		0.0044885	0.00598467	0.613429	1.76748			13.2895	2.14831			0.0398978	0.726384	0.94109	4.69853	0.0463812	0.516677	0.108722	1.02429	0.00797956
2028	US Delay / Coldest+	Production		2.283		0.0393343		0.00406907	0.00542543	0.556106	1.60231			13.2286	1.94756			0.0361695	0.658506	0.853148	4.25947	0.0420471	0.468395	0.0985619	0.94005	0.0072339
2029	US Delay / Coldest+	Production		2.06967		0.0356587		0.00368883	0.00491844	0.50414	1.45258			13.7813	1.76557			0.0327896	0.596971	0.773425	3.86144	0.0381179	0.424625	0.0893517	0.85869	0.00655792
2030	US Delay / Coldest+	Production		1.87626		0.0323265		0.00334412	0.00445883	0.45703	1.31685			13.2379	1.60058			0.0297256	0.541186	0.701151	3.5006	0.034556	0.384946	0.0810021	0.768423	0.00594511
2031	US Delay / Coldest+	Production		1.70093		0.0293057		0.00303163	0.00404217	0.414323	1.19379			13.357	1.45102			0.0269478	0.490615	0.635632	3.17349	0.0313268	0.348974	0.0734328	0.768423	0.00538956
2027	Q27 / Normal	LNG	7.22194	18.1031	0.431247	8.80329	0.504928	14.3854	9.77538	1.43964	19.6164	2.77462	2.23536	13.4434	11.2194	4.41353	0.559703
2028	Q27 / Normal	LNG	7.94413	21.1384	0.0166566	12.3718	2.17241	21.4099	13.4793	2.33329	23.9547	2.80045	1.91429	21.9338	13.5166	6.00204	0.750855
2029	Q27 / Normal	LNG	8.66633	21.7237	0.473103	8.78922	1.4028	17.8746	11.8178	2.33401	24.0655	3.12322	1.87975	20.6164	13.9782	5.30689	0.730992
2030	Q27 / Normal	LNG	8.6539	21.7237	0.162541	8.60766	0.943057	15.9783	11.1091	2.21874	23.1851	3.27844	1.80683	18.596	13.9782	4.95951	0.743064
2031	Q27 / Normal	LNG	8.67875	21.7237	0.312454	11.7184	1.21699	20.2862	13.6017	2.67245	23.3299	3.56428	1.82248	22.8372	13.9782	4.60943	0.743064
2027	Q27 / Normal	Pipeline	0	34.9471		7.97426		18.6661	1.95418		45.6625	0.68606	0	48.0406	0			0.68822	1.82458	7.33396	1.32904	1.26059
2028	Q27 / Normal	Pipeline	3.71607	34.2002		7.97426		18.2031	1.25012		48.2838	0.926103	0.033623	51.9442	0			1.27445	6.87545	8.82844	1.38858	0.87864
2029	Q27 / Normal	Pipeline	0	35.1159		7.97426		18.6661	1.33818		47.4987	0.55629	0	44.9344	0			1.1999	8.03078	6.09531	1.20983	0
2030	Q27 / Normal	Pipeline	0	35.0686		7.97426		18.6661	1.53112		46.1528	0.386517	0	43.2946	0			2.14021	7.94752	5.74019	1.16291	0
2031	Q27 / Normal	Pipeline	0.0772879	35.6359		7.97426		18.4423	1.31654		48.0012	0.113789	0.0107474	47.3717	0			2.09221	9.28281	8.02934	1.6613	0
2027	Q27 / Normal	Production		2.51833		0.0433889		0.0044885	0.00598467	0.613429	1.76748			13.2895	2.14831			0.0398978	0.726384	0.94109	4.69853	0.0463812	0.516677	0.108722	1.02429	0.00797956
2028	Q27 / Normal	Production		2.283		0.0393343		0.00406907	0.00542543	0.556106	1.60231			13.2286	1.94756			0.0361695	0.658506	0.853148	4.25947	0.0420471	0.468395	0.0985619	0.94005	0.0072339
2029	Q27 / Normal	Production		2.06967		0.0356587		0.00368883	0.00491844	0.50414	1.45258			13.7813	1.76557			0.0327896	0.596971	0.773425	3.86144	0.0381179	0.424625	0.0893517	0.85869	0.00655792
2030	Q27 / Normal	Production		1.87626		0.0323265		0.00334412	0.00445883	0.45703	1.31685			13.2379	1.60058			0.0297256	0.541186	0.701151	3.5006	0.034556	0.384946	0.0810021	0.768423	0.00594511
2031	Q27 / Normal	Production		1.70093		0.0293057		0.00303163	0.00404217	0.414323	1.19379			13.357	1.45102			0.0269478	0.490615	0.635632	3.17349	0.0313268	0.348974	0.0734328	0.768423	0.00538956
2027	Q27 / Mild	LNG	7.22194	18.1031	0.454588	8.90536	0.229697	13.5002	7.95627	1.14253	19.4314	2.73387	2.27926	12.2196	10.7791	4.51178	0.542492
2028	Q27 / Mild	LNG	7.22194	20.8927	0	11.9346	1.79157	17.6777	12.9264	2.33329	23.32	3.04702	2.16285	21.1207	12.9823	6.07562	0.69575
2029	Q27 / Mild	LNG	8.22052	21.665	0.482596	8.96028	0.296708	15.2195	10.4787	2.12779	22.5867	3.09436	2.13546	15.1617	13.8715	4.08531	0.708782
2030	Q27 / Mild	LNG	8.32768	21.6023	0.252115	8.49443	0.312149	14.1588	10.4195	1.83577	21.3766	3.14773	2.00178	14.4479	13.8297	3.92328	0.729081
2031	Q27 / Mild	LNG	8.67837	21.904	0.260526	8.91298	0.39494	16.1919	10.9818	2.28506	22.8538	3.36465	2.11155	18.5249	14.2334	4.15389	0.760695
2027	Q27 / Mild	Pipeline	0.20273	35.1416		7.97426		18.6661	2.26013		44.7704	0.787897	0	48.1933	0.250207			1.78588	2.2873	6.0873	1.35884	2.66387
2028	Q27 / Mild	Pipeline	1.97568	35.4052		7.97426		18.6661	1.33416		48.0518	0.587288	0.0249913	49.4157	0			0.533185	5.63912	7.67203	1.5981	0.599366
2029	Q27 / Mild	Pipeline	0	35.9295		7.97426		18.6661	2.00524		45.0088	0.50184	0	38.6028	0			2.70168	4.67734	4.1578	1.32217	0
2030	Q27 / Mild	Pipeline	0	35.6964		7.97426		18.6661	2.46494		44.2623	0.435362	0	34.7776	0			2.94728	5.95491	4.1578	1.26531	0
2031	Q27 / Mild	Pipeline	0	35.7455		7.97426		18.6661	2.14711		44.8461	0.218441	0	38.2573	0			2.94728	6.26295	4.70973	1.49517	0
2027	Q27 / Mild	Production		2.51833		0.0433889		0.0044885	0.00598467	0.613429	1.76748			13.2895	2.14831			0.0398978	0.726384	0.94109	4.69853	0.0463812	0.516677	0.108722	1.02429	0.00797956
2028	Q27 / Mild	Production		2.283		0.0393343		0.00406907	0.00542543	0.556106	1.60231			13.2286	1.94756			0.0361695	0.658506	0.853148	4.25947	0.0420471	0.468395	0.0985619	0.94005	0.0072339
2029	Q27 / Mild	Production		2.06967		0.0356587		0.00368883	0.00491844	0.50414	1.45258			13.7813	1.76557			0.0327896	0.596971	0.773425	3.86144	0.0381179	0.424625	0.0893517	0.85869	0.00655792
2030	Q27 / Mild	Production		1.87626		0.0323265		0.00334412	0.00445883	0.45703	1.31685			13.2379	1.60058			0.0297256	0.541186	0.701151	3.5006	0.034556	0.384946	0.0810021	0.768423	0.00594511
2031	Q27 / Mild	Production		1.70093		0.0293057		0.00303163	0.00404217	0.414323	1.19379			13.357	1.45102			0.0269478	0.490615	0.635632	3.17349	0.0313268	0.348974	0.0734328	0.768423	0.00538956
2027	RU LNG / Coldest	LNG	8.66633	21.7238	0	22.6176	1.07523	31.0049	15.0513	2.79995	24.2283	3.74488	2.75846	26.8363	13.8506	7.3378	0.757364
2028	RU LNG / Coldest	LNG	8.59896	21.7237	0	22.6689	1.18912	33.5069	15.2819	2.79995	24.2283	3.65367	2.71382	26.8363	13.8809	7.32698	0.794221
2029	RU LNG / Coldest	LNG	8.55276	21.473	0	23.6591	1.80321	35.5786	15.3349	2.79995	24.2283	3.73318	2.74485	26.6691	14.0244	7.30238	0.781475
2030	RU LNG / Coldest	LNG	8.63398	21.7022	0	23.6489	1.67763	38.9355	15.3847	2.75727	23.9698	3.84021	2.95838	26.6537	13.9471	7.38404	0.787848
2031	RU LNG / Coldest	LNG	8.87961	21.996	0	27.6339	1.88886	39.7296	15.5808	2.84263	24.4867	3.86946	3.39584	27.186	14.2627	7.20879	0.818332
2027	RU LNG / Coldest	Pipeline	5.19758	35.9295		7.97426		18.6661	0.973845		48.8587	0.287704	0.292919	51.6445	0			0.818972	4.07657	6.96848	1.27853	1.37386
2028	RU LNG / Coldest	Pipeline	4.97549	35.9295		7.97426		17.5133	0.973845		48.8776	0.337239	0.256503	52.0523	0			1.61222	5.6502	7.50897	1.33044	0.516503
2029	RU LNG / Coldest	Pipeline	9.61878	35.9295		7.97426		13.8289	0.973845		48.8481	0.25248	0.189889	52.6293	0			2.42265	8.05259	6.1237	1.65705	0
2030	RU LNG / Coldest	Pipeline	9.92333	35.9295		7.97426		12.6775	0.973845		48.7449	0.140196	0.211055	51.4465	0			2.80947	9.62311	4.53915	0.857304	0
2031	RU LNG / Coldest	Pipeline	11.275	35.9295		7.97426		11.5822	0.973845		48.6539	0.135779	0.144271	51.5246	0			2.86267	9.77167	4.70436	1.49517	0
2027	RU LNG / Coldest	Production		2.51833		0.0433889		0.0044885	0.00598467	0.613429	1.76748			13.2895	2.14831			0.0398978	0.726384	0.94109	4.69853	0.0463812	0.516677	0.108722	1.02429	0.00797956
2028	RU LNG / Coldest	Production		2.283		0.0393343		0.00406907	0.00542543	0.556106	1.60231			13.2286	1.94756			0.0361695	0.658506	0.853148	4.25947	0.0420471	0.468395	0.0985619	0.94005	0.0072339
2029	RU LNG / Coldest	Production		2.06967		0.0356587		0.00368883	0.00491844	0.50414	1.45258			13.7813	1.76557			0.0327896	0.596971	0.773425	3.86144	0.0381179	0.424625	0.0893517	0.85869	0.00655792
2030	RU LNG / Coldest	Production		1.87626		0.0323265		0.00334412	0.00445883	0.45703	1.31685			13.2379	1.60058			0.0297256	0.541186	0.701151	3.5006	0.034556	0.384946	0.0810021	0.768423	0.00594511
2031	RU LNG / Coldest	Production		1.70093		0.0293057		0.00303163	0.00404217	0.414323	1.19379			13.357	1.45102			0.0269478	0.490615	0.635632	3.17349	0.0313268	0.348974	0.0734328	0.768423	0.00538956
2027	Q27 / Coldest+	LNG	8.87376	21.9784	0.0849052	17.0466	0.839172	20.1234	11.5414	2.70587	24.2498	2.75674	2.27688	18.8163	13.6424	6.24898	0.799533
2028	Q27 / Coldest+	LNG	8.66633	21.7237	0	19.0737	2.6878	32.7251	14.8947	2.65677	24.2283	3.59776	1.50041	26.5713	13.9782	7.12628	0.787848
2029	Q27 / Coldest+	LNG	8.48393	21.4935	0	19.4123	2.38744	35.939	15.1675	2.79995	24.2283	3.862	1.72801	26.6662	13.6317	7.26461	0.757364
2030	Q27 / Coldest+	LNG	8.64124	21.7152	0	22.0944	2.26578	39.1231	15.3743	2.75334	23.9481	3.83093	1.96672	26.6762	13.9945	7.39927	0.798175
2031	Q27 / Coldest+	LNG	8.87382	21.9626	0.0235424	24.893	2.47058	39.8402	15.5255	2.84656	24.5084	3.84473	2.68158	27.1664	14.3084	7.04556	0.808005
2027	Q27 / Coldest+	Pipeline	0	35.9295		7.97426		18.6661	0.973845		48.8628	0.840592	0	47.0035	0			0	0.516684	7.10594	1.58293	2.00959
2028	Q27 / Coldest+	Pipeline	7.44197	35.9295		7.97426		18.362	0.973845		48.8776	0.387259	0.368571	51.6165	0			1.66301	4.36555	6.65341	1.31312	2.44638
2029	Q27 / Coldest+	Pipeline	8.30911	35.9295		7.97426		13.3456	0.973845		48.8776	0.124156	0.313925	52.1172	0			2.44872	7.76989	6.32552	1.52636	0
2030	Q27 / Coldest+	Pipeline	9.41914	35.9295		7.97426		10.0671	0.973845		48.8776	0.121498	0.305503	53.3527	0			2.83026	7.88446	4.48528	0.806271	0
2031	Q27 / Coldest+	Pipeline	9.25613	35.9295		7.97426		10.4075	0.973845		48.8776	0.075855	0.0458583	52.8584	0			2.86485	8.45279	4.78038	1.49517	0
2027	Q27 / Coldest+	Production		2.51833		0.0433889		0.0044885	0.00598467	0.613429	1.76748			13.2895	2.14831			0.0398978	0.726384	0.94109	4.69853	0.0463812	0.516677	0.108722	1.02429	0.00797956
2028	Q27 / Coldest+	Production		2.283		0.0393343		0.00406907	0.00542543	0.556106	1.60231			13.2286	1.94756			0.0361695	0.658506	0.853148	4.25947	0.0420471	0.468395	0.0985619	0.94005	0.0072339
2029	Q27 / Coldest+	Production		2.06967		0.0356587		0.00368883	0.00491844	0.50414	1.45258			13.7813	1.76557			0.0327896	0.596971	0.773425	3.86144	0.0381179	0.424625	0.0893517	0.85869	0.00655792
2030	Q27 / Coldest+	Production		1.87626		0.0323265		0.00334412	0.00445883	0.45703	1.31685			13.2379	1.60058			0.0297256	0.541186	0.701151	3.5006	0.034556	0.384946	0.0810021	0.768423	0.00594511
2031	Q27 / Coldest+	Production		1.70093		0.0293057		0.00303163	0.00404217	0.414323	1.19379			13.357	1.45102			0.0269478	0.490615	0.635632	3.17349	0.0313268	0.348974	0.0734328	0.768423	0.00538956

## Sheet: Storage Levels
Year	Month	Scenario	Europe_Gas	Europe_Hydro
2027	January	RU All / Normal	31.4208	1.96385
2027	January	Q29 / Normal	27.1306	2.18999
2027	January	Q29 / Mild	35.2517	1.97982
2027	January	Q29 / Coldest	46.495	4.81205
2027	January	Baseline / Normal	21.7138	2.18075
2027	January	Q29 / Coldest+	48.7535	7.56416
2027	January	Baseline / Mild	28.956	2.01984
2027	January	Baseline / Coldest	38.5894	3.61913
2027	January	RU All / Mild	35.3269	1.94766
2027	January	REPowerEU / Normal	32.6331	1.51684
2027	January	REPowerEU / Mild	42.3027	1.74148
2027	January	REPowerEU / Coldest	17.333	1.75898
2027	January	RU All / Coldest+	39.0409	2.99574
2027	January	RU LNG / Coldest+	44.3538	4.91702
2027	January	RU All / Coldest	33.5464	2.80045
2027	January	Baseline / Coldest+	43.0286	4.76071
2027	January	REPowerEU / Coldest+	20.5274	1.00717
2027	January	RU LNG / Normal	22.5021	2.17804
2027	January	US Delay / Normal	34.1261	3.07635
2027	January	US Delay / Mild	34.9386	2.1119
2027	January	US Delay / Coldest	45.4368	6.69305
2027	January	RU LNG / Mild	30.2919	1.85999
2027	January	US Delay / Coldest+	50.6878	8.73355
2027	January	Q27 / Normal	40.0701	3.86379
2027	January	Q27 / Mild	46.7177	3.13024
2027	January	Q27 Shock / Coldest	47.5208	5.83789
2027	January	RU LNG / Coldest	38.4	3.4901
2027	January	Q27 / Coldest+	50.8492	6.64376
2027	February	RU All / Normal	31.216	2.36132
2027	February	Q29 / Normal	27.08	2.60075
2027	February	Q29 / Mild	31.5056	2.39506
2027	February	Q29 / Coldest	36.6587	3.93794
2027	February	Baseline / Normal	21.6238	2.45113
2027	February	Q29 / Coldest+	38.437	7.188
2027	February	Baseline / Mild	25.0441	2.67766
2027	February	Baseline / Coldest	27.2392	2.57903
2027	February	RU All / Mild	32.2887	2.61819
2027	February	REPowerEU / Normal	32.2882	1.82349
2027	February	REPowerEU / Mild	39.159	1.92866
2027	February	REPowerEU / Coldest	5.9036	1.35463
2027	February	RU All / Coldest+	28.7859	2.15308
2027	February	RU LNG / Coldest+	32.6686	4.42305
2027	February	RU All / Coldest	23.8022	1.7877
2027	February	Baseline / Coldest+	31.2894	4.34254
2027	February	REPowerEU / Coldest+	7.27046	0.549333
2027	February	RU LNG / Normal	22.4168	2.44911
2027	February	US Delay / Normal	32.6996	3.34046
2027	February	US Delay / Mild	30.1662	2.80378
2027	February	US Delay / Coldest	35.348	5.7643
2027	February	RU LNG / Mild	26.4201	2.5172
2027	February	US Delay / Coldest+	40.0702	8.45777
2027	February	Q27 / Normal	35.9921	4.23641
2027	February	Q27 / Mild	41.0355	3.67137
2027	February	Q27 Shock / Coldest	36.5936	4.14217
2027	February	RU LNG / Coldest	27.081	2.44836
2027	February	Q27 / Coldest+	40.4906	5.13124
2027	March	RU All / Normal	31.2338	2.45149
2027	March	Q29 / Normal	27.4824	2.67311
2027	March	Q29 / Mild	28.6794	0.952076
2027	March	Q29 / Coldest	30.6642	2.30658
2027	March	Baseline / Normal	23.1019	1.89037
2027	March	Q29 / Coldest+	32.0211	6.26983
2027	March	Baseline / Mild	22.3945	0.980023
2027	March	Baseline / Coldest	20.6214	1.19464
2027	March	RU All / Mild	30.5724	0.866491
2027	March	REPowerEU / Normal	32.2882	2.2674
2027	March	REPowerEU / Mild	36.0068	1.38976
2027	March	RU All / Coldest+	24.4917	0.659311
2027	March	RU LNG / Coldest+	26.9132	3.25547
2027	March	RU All / Coldest	18.3492	0.207742
2027	March	Baseline / Coldest+	24.4604	3.39792
2027	March	RU LNG / Normal	23.9818	1.88755
2027	March	US Delay / Normal	32.6996	3.22247
2027	March	US Delay / Mild	26.2779	0.978313
2027	March	US Delay / Coldest	28.6866	3.94287
2027	March	RU LNG / Mild	23.6016	0.789567
2027	March	US Delay / Coldest+	33.4086	7.24814
2027	March	Q27 / Normal	35.0198	4.02585
2027	March	Q27 / Mild	36.1773	2.52917
2027	March	Q27 Shock / Coldest	30.6452	2.57998
2027	March	RU LNG / Coldest	21.1688	1.06541
2027	March	Q27 / Coldest+	34.7569	3.75118
2027	April	RU All / Normal	37.3754	3.5769
2027	April	Q29 / Normal	37.2352	3.5419
2027	April	Q29 / Mild	33.059	1.66033
2027	April	Q29 / Coldest	33.5656	2.36494
2027	April	Baseline / Normal	34.7195	2.74076
2027	April	Q29 / Coldest+	34.2355	6.98589
2027	April	Baseline / Mild	27.4708	1.15138
2027	April	Baseline / Coldest	24.5297	1.81172
2027	April	RU All / Mild	35.3905	1.64013
2027	April	REPowerEU / Normal	37.3787	3.23642
2027	April	REPowerEU / Mild	37.3775	2.31131
2027	April	REPowerEU / Coldest	5.56003	0.763251
2027	April	RU All / Coldest+	27.9032	1.56326
2027	April	RU LNG / Coldest+	30.2846	3.66837
2027	April	RU All / Coldest	21.9059	0.881567
2027	April	Baseline / Coldest+	27.9744	4.04806
2027	April	REPowerEU / Coldest+	5.33218	1.02914
2027	April	RU LNG / Normal	35.2095	2.74182
2027	April	US Delay / Normal	37.3787	4.02359
2027	April	US Delay / Mild	30.8735	1.25379
2027	April	US Delay / Coldest	31.6699	3.93062
2027	April	RU LNG / Mild	28.4331	0.895644
2027	April	US Delay / Coldest+	34.9287	7.9228
2027	April	Q27 / Normal	37.3787	4.83924
2027	April	Q27 / Mild	37.3787	3.49152
2027	April	Q27 Shock / Coldest	33.0077	2.56111
2027	April	RU LNG / Coldest	24.6829	1.76268
2027	April	Q27 / Coldest+	36.2437	4.26891
2027	May	RU All / Normal	50.92	5.88082
2027	May	Q29 / Normal	50.5051	6.04842
2027	May	Q29 / Mild	43.0534	3.74789
2027	May	Q29 / Coldest	43.4816	3.38354
2027	May	Baseline / Normal	48.2524	5.39843
2027	May	Q29 / Coldest+	44.3612	6.69932
2027	May	Baseline / Mild	37.9941	3.58995
2027	May	Baseline / Coldest	36.628	2.75535
2027	May	RU All / Mild	44.9619	3.7681
2027	May	REPowerEU / Normal	50.1691	5.61782
2027	May	REPowerEU / Mild	46.0502	4.54554
2027	May	REPowerEU / Coldest	19.7292	1.80375
2027	May	RU All / Coldest+	38.1471	2.0173
2027	May	RU LNG / Coldest+	40.8723	3.22952
2027	May	RU All / Coldest	34.0538	1.88363
2027	May	Baseline / Coldest+	39.4296	3.65362
2027	May	REPowerEU / Coldest+	19.235	0.975347
2027	May	RU LNG / Normal	48.3233	5.33019
2027	May	US Delay / Normal	50.3899	6.53491
2027	May	US Delay / Mild	41.0212	3.68418
2027	May	US Delay / Coldest	41.5061	4.9632
2027	May	RU LNG / Mild	38.8849	3.2366
2027	May	US Delay / Coldest+	44.2016	7.70152
2027	May	Q27 / Normal	50.6712	6.44385
2027	May	Q27 / Mild	46.8057	5.11614
2027	May	Q27 Shock / Coldest	42.9195	3.22019
2027	May	RU LNG / Coldest	36.6432	2.76751
2027	May	Q27 / Coldest+	45.6715	3.77341
2027	June	RU All / Normal	63.015	7.13451
2027	June	Q29 / Normal	62.4262	7.14879
2027	June	Q29 / Mild	54.3298	5.03024
2027	June	Q29 / Coldest	54.3306	5.63702
2027	June	Baseline / Normal	60.5386	6.53795
2027	June	Q29 / Coldest+	54.649	8.83616
2027	June	Baseline / Mild	50.1836	4.74574
2027	June	Baseline / Coldest	49.2758	4.93278
2027	June	RU All / Mild	55.5862	5.00227
2027	June	REPowerEU / Normal	62.3068	6.25257
2027	June	REPowerEU / Mild	56.7196	5.68243
2027	June	REPowerEU / Coldest	35.8177	3.208
2027	June	RU All / Coldest+	50.6556	4.54311
2027	June	RU LNG / Coldest+	51.9345	5.51196
2027	June	RU All / Coldest	46.6559	4.13498
2027	June	Baseline / Coldest+	51.1489	5.77827
2027	June	REPowerEU / Coldest+	36.2865	2.35218
2027	June	RU LNG / Normal	60.4069	6.24839
2027	June	US Delay / Normal	62.5204	7.17034
2027	June	US Delay / Mild	52.4312	5.03816
2027	June	US Delay / Coldest	53.3775	6.85905
2027	June	RU LNG / Mild	50.9541	4.30683
2027	June	US Delay / Coldest+	55.5463	9.62761
2027	June	Q27 / Normal	63.1815	6.64667
2027	June	Q27 / Mild	57.3419	5.99595
2027	June	Q27 Shock / Coldest	54.4779	4.93923
2027	June	RU LNG / Coldest	49.03	4.81323
2027	June	Q27 / Coldest+	57.4118	5.55821
2027	July	RU All / Normal	74.987	8.27612
2027	July	Q29 / Normal	74.3405	8.23507
2027	July	Q29 / Mild	64.3641	4.95343
2027	July	Q29 / Coldest	65.1133	6.68356
2027	July	Baseline / Normal	72.7652	7.76834
2027	July	Q29 / Coldest+	64.976	10.6118
2027	July	Baseline / Mild	60.7672	4.72468
2027	July	Baseline / Coldest	61.8692	5.91531
2027	July	RU All / Mild	65.4338	4.95866
2027	July	REPowerEU / Normal	74.3261	7.23338
2027	July	REPowerEU / Mild	66.8772	5.46378
2027	July	REPowerEU / Coldest	51.4693	3.66931
2027	July	RU All / Coldest+	62.9446	6.33424
2027	July	RU LNG / Coldest+	62.8258	7.53456
2027	July	RU All / Coldest	58.9854	4.96496
2027	July	Baseline / Coldest+	62.7335	7.61635
2027	July	REPowerEU / Coldest+	52.4364	3.75181
2027	July	RU LNG / Normal	72.4153	7.36162
2027	July	US Delay / Normal	74.634	7.68207
2027	July	US Delay / Mild	62.7689	4.81577
2027	July	US Delay / Coldest	65.0808	7.5749
2027	July	RU LNG / Mild	61.3355	4.29582
2027	July	US Delay / Coldest+	66.4283	11.3115
2027	July	Q27 / Normal	74.3167	7.10415
2027	July	Q27 / Mild	66.3292	5.29188
2027	July	Q27 Shock / Coldest	64.801	5.47091
2027	July	RU LNG / Coldest	61.0215	5.75223
2027	July	Q27 / Coldest+	67.5372	6.97028
2027	August	RU All / Normal	85.6657	7.77071
2027	August	Q29 / Normal	84.9682	7.29191
2027	August	Q29 / Mild	73.7349	2.61988
2027	August	Q29 / Coldest	75.1009	6.73303
2027	August	Baseline / Normal	84.0875	6.97284
2027	August	Q29 / Coldest+	75.0995	10.1138
2027	August	Baseline / Mild	71.2855	1.69797
2027	August	Baseline / Coldest	73.255	5.52484
2027	August	RU All / Mild	74.2969	2.54887
2027	August	REPowerEU / Normal	84.5374	6.22006
2027	August	REPowerEU / Mild	75.7774	3.50881
2027	August	REPowerEU / Coldest	65.4555	2.84029
2027	August	RU All / Coldest+	73.7862	5.85421
2027	August	RU LNG / Coldest+	73.1185	6.60434
2027	August	RU All / Coldest	70.6814	4.39745
2027	August	Baseline / Coldest+	73.6658	6.76288
2027	August	REPowerEU / Coldest+	66.2742	2.0856
2027	August	RU LNG / Normal	83.3505	6.46618
2027	August	US Delay / Normal	85.3324	6.35088
2027	August	US Delay / Mild	72.1213	1.57539
2027	August	US Delay / Coldest	75.7225	7.59136
2027	August	RU LNG / Mild	71.0836	1.60535
2027	August	US Delay / Coldest+	76.4603	10.611
2027	August	Q27 / Normal	84.5059	5.54805
2027	August	Q27 / Mild	74.4455	1.89893
2027	August	Q27 Shock / Coldest	74.3547	4.45068
2027	August	RU LNG / Coldest	72.4465	5.20203
2027	August	Q27 / Coldest+	76.8093	5.9623
2027	September	RU All / Normal	90.2332	6.69688
2027	September	Q29 / Normal	90.1793	5.54479
2027	September	Q29 / Mild	84.1239	2.71406
2027	September	Q29 / Coldest	85.5674	8.42102
2027	September	Baseline / Normal	89.9188	5.28202
2027	September	Q29 / Coldest+	85.2753	11.0992
2027	September	Baseline / Mild	82.0429	1.58398
2027	September	Baseline / Coldest	85.3873	7.23157
2027	September	RU All / Mild	83.5951	2.5027
2027	September	REPowerEU / Normal	90.2081	4.85665
2027	September	REPowerEU / Mild	85.0546	3.21508
2027	September	REPowerEU / Coldest	80.2364	3.7864
2027	September	RU All / Coldest+	85.2828	6.70678
2027	September	RU LNG / Coldest+	83.8341	7.38241
2027	September	RU All / Coldest	83.1585	6.07919
2027	September	Baseline / Coldest+	84.8672	7.34147
2027	September	REPowerEU / Coldest+	81.1636	1.93832
2027	September	RU LNG / Normal	89.8245	5.26623
2027	September	US Delay / Normal	90.1617	4.58829
2027	September	US Delay / Mild	82.4554	1.52339
2027	September	US Delay / Coldest	86.6617	9.03246
2027	September	RU LNG / Mild	82.0064	1.39648
2027	September	US Delay / Coldest+	86.4286	11.1386
2027	September	Q27 / Normal	89.823	3.97795
2027	September	Q27 / Mild	84.8654	1.41867
2027	September	Q27 Shock / Coldest	85.0345	5.74929
2027	September	RU LNG / Coldest	84.5459	6.91543
2027	September	Q27 / Coldest+	86.5854	6.36589
2027	October	RU All / Normal	90.2081	2.99846
2027	October	Q29 / Normal	90.2081	2.10778
2027	October	Q29 / Mild	90.2081	1.84818
2027	October	Q29 / Coldest	90.2436	9.41157
2027	October	Baseline / Normal	90.2081	1.60955
2027	October	Q29 / Coldest+	90.4582	11.3516
2027	October	Baseline / Mild	90.2081	0.142301
2027	October	Baseline / Coldest	90.2092	8.12445
2027	October	RU All / Mild	90.2081	1.74751
2027	October	REPowerEU / Normal	90.2081	2.38483
2027	October	REPowerEU / Mild	90.2081	2.17452
2027	October	REPowerEU / Coldest	90.2081	2.90833
2027	October	RU All / Coldest+	90.2081	7.52427
2027	October	RU LNG / Coldest+	90.2092	7.25201
2027	October	RU All / Coldest	90.2081	5.95875
2027	October	Baseline / Coldest+	90.2772	7.71962
2027	October	REPowerEU / Coldest+	90.2081	0.685405
2027	October	RU LNG / Normal	90.2081	1.58706
2027	October	US Delay / Normal	90.2081	1.6876
2027	October	US Delay / Mild	90.2081	0.000586438
2027	October	US Delay / Coldest	90.2772	10.0635
2027	October	RU LNG / Mild	90.2081	0.142301
2027	October	US Delay / Coldest+	90.2772	11.3587
2027	October	Q27 / Normal	90.2081	1.1643
2027	October	Q27 / Mild	90.2081	0.000586434
2027	October	Q27 Shock / Coldest	90.2081	4.68501
2027	October	RU LNG / Coldest	90.2092	7.74196
2027	October	Q27 / Coldest+	90.2081	6.34413
2027	November	RU All / Normal	68.5945	2.56656
2027	November	Q29 / Normal	69.2902	1.74463
2027	November	Q29 / Mild	80.9852	2.15507
2027	November	Q29 / Coldest	82.8149	9.86268
2027	November	Baseline / Normal	67.5	1.59133
2027	November	Q29 / Coldest+	83.5973	11.8981
2027	November	Baseline / Mild	78.9319	0.922086
2027	November	Baseline / Coldest	80.8281	8.69829
2027	November	RU All / Mild	81.91	2.04933
2027	November	REPowerEU / Normal	69.231	1.72331
2027	November	REPowerEU / Mild	82.516	1.71906
2027	November	REPowerEU / Coldest	79.7937	3.69704
2027	November	RU All / Coldest+	83.1948	7.09717
2027	November	RU LNG / Coldest+	82.8822	7.26189
2027	November	RU All / Coldest	77.9396	7.13916
2027	November	Baseline / Coldest+	82.9324	7.71742
2027	November	REPowerEU / Coldest+	76.9882	2.00205
2027	November	RU LNG / Normal	67.5495	1.57985
2027	November	US Delay / Normal	66.68	1.68863
2027	November	US Delay / Mild	77.7233	0.803111
2027	November	US Delay / Coldest	82.7237	10.5626
2027	November	RU LNG / Mild	79.8015	0.924341
2027	November	US Delay / Coldest+	83.3002	12.0502
2027	November	Q27 / Normal	57.7903	1.00459
2027	November	Q27 / Mild	68.2146	0.556283
2027	November	Q27 Shock / Coldest	75.4186	5.94939
2027	November	RU LNG / Coldest	81.0011	8.18225
2027	November	Q27 / Coldest+	79.2513	6.58566
2027	December	RU All / Normal	46.6998	2.8788
2027	December	Q29 / Normal	47.8573	1.88173
2027	December	Q29 / Mild	64.855	3.63061
2027	December	Q29 / Coldest	66.0358	8.03758
2027	December	Baseline / Normal	44.2555	1.63962
2027	December	Q29 / Coldest+	66.8883	9.74046
2027	December	Baseline / Mild	60.6489	2.05618
2027	December	Baseline / Coldest	61.1014	6.01816
2027	December	RU All / Mild	64.3249	3.40976
2027	December	REPowerEU / Normal	46.4848	1.64216
2027	December	REPowerEU / Mild	66.4454	2.25619
2027	December	REPowerEU / Coldest	54.0835	2.93194
2027	December	RU All / Coldest+	63.1628	4.38383
2027	December	RU LNG / Coldest+	65.6437	5.01848
2027	December	RU All / Coldest	54.2509	5.70334
2027	December	Baseline / Coldest+	65.3538	5.63754
2027	December	REPowerEU / Coldest+	47.8833	1.26182
2027	December	RU LNG / Normal	45.1515	1.62628
2027	December	US Delay / Normal	43.7875	1.78596
2027	December	US Delay / Mild	58.6053	1.92259
2027	December	US Delay / Coldest	66.0618	9.33042
2027	December	RU LNG / Mild	60.8824	2.05973
2027	December	US Delay / Coldest+	66.7918	10.1599
2027	December	Q27 / Normal	25.9871	0.7822
2027	December	Q27 / Mild	41.8848	1.55398
2027	December	Q27 Shock / Coldest	50.029	4.72723
2027	December	RU LNG / Coldest	61.0219	5.73662
2027	December	Q27 / Coldest+	57.9755	4.7537
2028	January	RU All / Normal	38.5704	3.50658
2028	January	Q29 / Normal	39.0807	2.40803
2028	January	Q29 / Mild	48.0388	3.30357
2028	January	Q29 / Coldest	48.3142	5.34121
2028	January	Baseline / Normal	34.013	2.07449
2028	January	Q29 / Coldest+	49.678	7.83922
2028	January	Baseline / Mild	40.5877	1.93402
2028	January	Baseline / Coldest	40.251	3.25454
2028	January	RU All / Mild	47.119	3.00702
2028	January	REPowerEU / Normal	37.3562	1.90253
2028	January	REPowerEU / Mild	47.7792	2.09574
2028	January	REPowerEU / Coldest	29.219	1.53056
2028	January	RU All / Coldest+	42.4205	2.59323
2028	January	RU LNG / Coldest+	47.1972	3.18309
2028	January	RU All / Coldest	32.3607	2.85045
2028	January	Baseline / Coldest+	46.7599	3.752
2028	January	REPowerEU / Coldest+	19.59	0.962705
2028	January	RU LNG / Normal	34.8927	2.08922
2028	January	US Delay / Normal	32.0945	2.20381
2028	January	US Delay / Mild	37.1893	1.99032
2028	January	US Delay / Coldest	49.0927	6.61281
2028	January	RU LNG / Mild	41.3396	1.94966
2028	January	US Delay / Coldest+	50.5904	8.3181
2028	January	Q27 / Normal	16.9865	1.19885
2028	January	Q27 / Mild	20.6231	1.56557
2028	January	Q27 Shock / Coldest	25.5466	2.44233
2028	January	RU LNG / Coldest	40.0498	2.99359
2028	January	Q27 / Coldest+	35.0441	2.8947
2028	February	RU All / Normal	36.8221	4.24586
2028	February	Q29 / Normal	36.8436	3.13132
2028	February	Q29 / Mild	42.9644	4.10998
2028	February	Q29 / Coldest	38.5891	4.34983
2028	February	Baseline / Normal	32.4247	2.58948
2028	February	Q29 / Coldest+	39.1491	7.18813
2028	February	Baseline / Mild	35.625	2.43185
2028	February	Baseline / Coldest	28.6369	2.3434
2028	February	RU All / Mild	42.3173	3.83595
2028	February	REPowerEU / Normal	34.9693	1.71844
2028	February	REPowerEU / Mild	41.6455	2.23626
2028	February	REPowerEU / Coldest	17.6636	1.23421
2028	February	RU All / Coldest+	31.4642	1.7736
2028	February	RU LNG / Coldest+	35.2169	2.19486
2028	February	RU All / Coldest	21.869	1.8671
2028	February	Baseline / Coldest+	34.8419	3.10987
2028	February	REPowerEU / Coldest+	6.87361	0.940323
2028	February	RU LNG / Normal	32.6608	2.60796
2028	February	US Delay / Normal	30.4102	2.42617
2028	February	US Delay / Mild	32.3159	2.46355
2028	February	US Delay / Coldest	38.1545	5.15309
2028	February	RU LNG / Mild	36.7761	2.61954
2028	February	US Delay / Coldest+	40.5164	7.35151
2028	February	Q27 / Normal	16.9865	1.64862
2028	February	Q27 / Mild	17.8503	1.66791
2028	February	Q27 Shock / Coldest	14.4152	1.88012
2028	February	RU LNG / Coldest	28.3773	2.13631
2028	February	Q27 / Coldest+	23.7072	1.94811
2028	March	RU All / Normal	36.661	4.39712
2028	March	Q29 / Normal	36.7344	3.26461
2028	March	Q29 / Mild	37.3638	3.25177
2028	March	Q29 / Coldest	32.25	2.88232
2028	March	Baseline / Normal	32.4247	2.53336
2028	March	Q29 / Coldest+	32.892	6.13967
2028	March	Baseline / Mild	32.9904	0.663605
2028	March	Baseline / Coldest	22.0294	0.651962
2028	March	RU All / Mild	37.2123	2.80711
2028	March	REPowerEU / Normal	34.9642	2.0398
2028	March	REPowerEU / Mild	37.2296	1.40515
2028	March	REPowerEU / Coldest	11.1605	0.193514
2028	March	RU All / Coldest+	26.4318	0.419563
2028	March	RU LNG / Coldest+	29.6259	0.747165
2028	March	RU All / Coldest	14.4383	0.389205
2028	March	Baseline / Coldest+	28.7561	1.94352
2028	March	RU LNG / Normal	32.6608	2.57288
2028	March	US Delay / Normal	30.4102	2.11576
2028	March	US Delay / Mild	28.4667	0.652593
2028	March	US Delay / Coldest	31.1012	3.76236
2028	March	RU LNG / Mild	33.8423	0.682257
2028	March	US Delay / Coldest+	33.4738	6.24515
2028	March	Q27 / Normal	18.13	1.67808
2028	March	Q27 / Mild	16.2419	0.180227
2028	March	Q27 Shock / Coldest	8.75068	0.505159
2028	March	RU LNG / Coldest	22.7981	0.555723
2028	March	Q27 / Coldest+	17.8524	0.623922
2028	April	RU All / Normal	37.3787	5.21877
2028	April	Q29 / Normal	37.3787	4.0657
2028	April	Q29 / Mild	37.3787	4.34599
2028	April	Q29 / Coldest	34.8148	3.03045
2028	April	Baseline / Normal	37.3787	3.32763
2028	April	Q29 / Coldest+	34.7773	6.57088
2028	April	Baseline / Mild	36.5856	1.38555
2028	April	Baseline / Coldest	25.3225	1.27424
2028	April	RU All / Mild	37.3787	3.83557
2028	April	REPowerEU / Normal	37.3787	3.00882
2028	April	REPowerEU / Mild	37.3754	2.41331
2028	April	REPowerEU / Coldest	16.1013	0.838352
2028	April	RU All / Coldest+	28.933	1.40041
2028	April	RU LNG / Coldest+	32.5292	1.2805
2028	April	RU All / Coldest	18.3725	1.04528
2028	April	Baseline / Coldest+	32.1216	2.34757
2028	April	REPowerEU / Coldest+	5.87832	1.50345
2028	April	RU LNG / Normal	37.3787	3.36054
2028	April	US Delay / Normal	37.3754	2.92292
2028	April	US Delay / Mild	32.9617	1.18693
2028	April	US Delay / Coldest	34.0248	3.66708
2028	April	RU LNG / Mild	37.2253	1.4351
2028	April	US Delay / Coldest+	35.2753	6.75516
2028	April	Q27 / Normal	30.4175	2.80759
2028	April	Q27 / Mild	22.5356	0.167363
2028	April	Q27 Shock / Coldest	13.6985	1.1454
2028	April	RU LNG / Coldest	26.2265	1.13114
2028	April	Q27 / Coldest+	21.7255	1.2951
2028	May	RU All / Normal	50.3167	7.27344
2028	May	Q29 / Normal	50.8868	6.56204
2028	May	Q29 / Mild	46.9501	5.62126
2028	May	Q29 / Coldest	44.584	4.19117
2028	May	Baseline / Normal	50.5581	5.80108
2028	May	Q29 / Coldest+	44.6952	5.77049
2028	May	Baseline / Mild	46.1678	3.57006
2028	May	Baseline / Coldest	37.0449	2.51001
2028	May	RU All / Mild	46.7828	5.4659
2028	May	REPowerEU / Normal	50.037	5.55538
2028	May	REPowerEU / Mild	46.173	4.64006
2028	May	REPowerEU / Coldest	28.1692	2.5632
2028	May	RU All / Coldest+	39.2329	1.80286
2028	May	RU LNG / Coldest+	42.5915	1.59926
2028	May	RU All / Coldest	30.9899	1.85211
2028	May	Baseline / Coldest+	42.3225	2.10421
2028	May	REPowerEU / Coldest+	19.6736	1.61426
2028	May	RU LNG / Normal	50.3637	5.88806
2028	May	US Delay / Normal	50.6114	5.19541
2028	May	US Delay / Mild	43.1956	3.19499
2028	May	US Delay / Coldest	43.638	4.33875
2028	May	RU LNG / Mild	46.7768	3.61636
2028	May	US Delay / Coldest+	44.8291	6.08734
2028	May	Q27 / Normal	44.5312	5.44791
2028	May	Q27 / Mild	34.1297	2.56341
2028	May	Q27 Shock / Coldest	27.2757	2.21634
2028	May	RU LNG / Coldest	37.67	2.69583
2028	May	Q27 / Coldest+	33.3635	1.59796
2028	June	RU All / Normal	62.3445	7.85633
2028	June	Q29 / Normal	62.8678	7.70115
2028	June	Q29 / Mild	57.0146	7.01806
2028	June	Q29 / Coldest	55.0689	6.60514
2028	June	Baseline / Normal	62.2438	6.68423
2028	June	Q29 / Coldest+	56.0457	7.38891
2028	June	Baseline / Mild	56.7232	4.96807
2028	June	Baseline / Coldest	49.436	4.80797
2028	June	RU All / Mild	56.9564	6.52668
2028	June	REPowerEU / Normal	61.9991	6.24333
2028	June	REPowerEU / Mild	56.3371	5.79394
2028	June	REPowerEU / Coldest	42.5773	4.50689
2028	June	RU All / Coldest+	51.6821	3.97459
2028	June	RU LNG / Coldest+	53.5233	4.10091
2028	June	RU All / Coldest	44.0665	3.87284
2028	June	Baseline / Coldest+	53.6341	4.49405
2028	June	REPowerEU / Coldest+	36.1848	2.9326
2028	June	RU LNG / Normal	62.1414	6.65162
2028	June	US Delay / Normal	62.2863	6.01881
2028	June	US Delay / Mild	54.1665	4.50886
2028	June	US Delay / Coldest	54.9453	6.15344
2028	June	RU LNG / Mild	57.1491	5.01496
2028	June	US Delay / Coldest+	56.1331	7.79856
2028	June	Q27 / Normal	57.7101	6.28821
2028	June	Q27 / Mild	46.8176	3.97856
2028	June	Q27 Shock / Coldest	41.6932	4.25982
2028	June	RU LNG / Coldest	49.7289	4.85752
2028	June	Q27 / Coldest+	46.2795	4.11274
2028	July	RU All / Normal	74.2941	8.40562
2028	July	Q29 / Normal	74.5169	8.8973
2028	July	Q29 / Mild	66.4766	6.69388
2028	July	Q29 / Coldest	65.5922	7.63818
2028	July	Baseline / Normal	73.9057	7.77238
2028	July	Q29 / Coldest+	67.0131	8.98804
2028	July	Baseline / Mild	66.3463	4.97207
2028	July	Baseline / Coldest	61.7587	5.9073
2028	July	RU All / Mild	66.2501	5.96207
2028	July	REPowerEU / Normal	73.6323	7.40614
2028	July	REPowerEU / Mild	66.0096	5.47051
2028	July	REPowerEU / Coldest	57.1105	5.38146
2028	July	RU All / Coldest+	63.6904	5.86006
2028	July	RU LNG / Coldest+	64.7521	5.96962
2028	July	RU All / Coldest	56.8914	4.73746
2028	July	Baseline / Coldest+	65.15	6.37457
2028	July	REPowerEU / Coldest+	51.6924	4.4111
2028	July	RU LNG / Normal	73.8833	7.55385
2028	July	US Delay / Normal	73.8616	6.9173
2028	July	US Delay / Mild	64.1753	4.36666
2028	July	US Delay / Coldest	66.1721	6.67997
2028	July	RU LNG / Mild	66.8115	5.23633
2028	July	US Delay / Coldest+	66.9622	9.36808
2028	July	Q27 / Normal	70.8328	7.21076
2028	July	Q27 / Mild	58.6476	4.10605
2028	July	Q27 Shock / Coldest	55.6664	5.11791
2028	July	RU LNG / Coldest	61.4474	5.65945
2028	July	Q27 / Coldest+	60.139	5.97071
2028	August	RU All / Normal	84.5456	6.97949
2028	August	Q29 / Normal	85.0515	8.28505
2028	August	Q29 / Mild	75.6158	4.2939
2028	August	Q29 / Coldest	75.282	7.67274
2028	August	Baseline / Normal	84.6442	6.80526
2028	August	Q29 / Coldest+	77.5184	7.78926
2028	August	Baseline / Mild	75.5695	2.42964
2028	August	Baseline / Coldest	73.2193	5.64617
2028	August	RU All / Mild	75.1958	3.26301
2028	August	REPowerEU / Normal	84.9146	6.48358
2028	August	REPowerEU / Mild	75.0001	3.39869
2028	August	REPowerEU / Coldest	69.6935	5.42005
2028	August	RU All / Coldest+	74.7212	5.07105
2028	August	RU LNG / Coldest+	74.0555	5.52194
2028	August	RU All / Coldest	69.1281	4.24596
2028	August	Baseline / Coldest+	74.8121	5.67488
2028	August	REPowerEU / Coldest+	66.2042	3.03175
2028	August	RU LNG / Normal	84.7187	6.40921
2028	August	US Delay / Normal	84.6983	5.55581
2028	August	US Delay / Mild	73.812	1.64111
2028	August	US Delay / Coldest	76.4216	6.18487
2028	August	RU LNG / Mild	75.8935	2.57564
2028	August	US Delay / Coldest+	76.9108	8.51204
2028	August	Q27 / Normal	82.5208	6.39511
2028	August	Q27 / Mild	70.1161	1.44058
2028	August	Q27 Shock / Coldest	68.9318	4.59937
2028	August	RU LNG / Coldest	72.6136	5.39478
2028	August	Q27 / Coldest+	71.4496	5.56702
2028	September	RU All / Normal	90.2092	6.05931
2028	September	Q29 / Normal	90.2092	7.15774
2028	September	Q29 / Mild	84.9695	4.36199
2028	September	Q29 / Coldest	85.4534	9.46239
2028	September	Baseline / Normal	90.0432	5.19005
2028	September	Q29 / Coldest+	88.0547	8.10867
2028	September	Baseline / Mild	85.0801	2.82657
2028	September	Baseline / Coldest	84.9763	7.41542
2028	September	RU All / Mild	84.7068	2.97325
2028	September	REPowerEU / Normal	90.2092	5.21795
2028	September	REPowerEU / Mild	84.7639	3.27552
2028	September	REPowerEU / Coldest	83.7005	6.49203
2028	September	RU All / Coldest+	85.8389	5.77913
2028	September	RU LNG / Coldest+	84.4092	6.22946
2028	September	RU All / Coldest	82.1614	5.91428
2028	September	Baseline / Coldest+	84.9146	6.41391
2028	September	REPowerEU / Coldest+	81.3872	2.70456
2028	September	RU LNG / Normal	89.9322	4.71568
2028	September	US Delay / Normal	90.0054	4.20975
2028	September	US Delay / Mild	84.1146	1.69236
2028	September	US Delay / Coldest	86.9046	7.56397
2028	September	RU LNG / Mild	84.9066	2.90435
2028	September	US Delay / Coldest+	86.8432	8.81758
2028	September	Q27 / Normal	89.2149	4.76146
2028	September	Q27 / Mild	81.8861	1.76598
2028	September	Q27 Shock / Coldest	82.5451	6.36209
2028	September	RU LNG / Coldest	84.2594	7.11337
2028	September	Q27 / Coldest+	83.8217	6.36283
2028	October	RU All / Normal	90.2081	3.32465
2028	October	Q29 / Normal	90.2081	4.69323
2028	October	Q29 / Mild	90.2081	3.33873
2028	October	Q29 / Coldest	90.3888	10.4156
2028	October	Baseline / Normal	90.2081	1.91509
2028	October	Q29 / Coldest+	92.5811	8.5486
2028	October	Baseline / Mild	90.2081	2.21836
2028	October	Baseline / Coldest	90.2092	8.34615
2028	October	RU All / Mild	90.2081	2.23253
2028	October	REPowerEU / Normal	90.2081	2.72574
2028	October	REPowerEU / Mild	90.2081	2.24007
2028	October	REPowerEU / Coldest	90.2092	7.00808
2028	October	RU All / Coldest+	90.2092	6.621
2028	October	RU LNG / Coldest+	90.2092	6.63971
2028	October	RU All / Coldest	90.2081	5.50216
2028	October	Baseline / Coldest+	90.2353	6.56768
2028	October	REPowerEU / Coldest+	90.2081	1.87361
2028	October	RU LNG / Normal	90.2081	1.80958
2028	October	US Delay / Normal	90.2081	1.27021
2028	October	US Delay / Mild	90.2081	0.848916
2028	October	US Delay / Coldest	90.2772	8.57802
2028	October	RU LNG / Mild	90.2081	2.29377
2028	October	US Delay / Coldest+	90.2772	9.35205
2028	October	Q27 / Normal	90.2081	1.226
2028	October	Q27 / Mild	90.2081	0.406839
2028	October	Q27 Shock / Coldest	90.2081	6.38583
2028	October	RU LNG / Coldest	90.2092	8.06142
2028	October	Q27 / Coldest+	90.2081	6.65319
2028	November	RU All / Normal	68.7313	3.06667
2028	November	Q29 / Normal	71.7634	3.76199
2028	November	Q29 / Mild	83.3102	3.58567
2028	November	Q29 / Coldest	84.0758	10.628
2028	November	Baseline / Normal	68.5078	1.59486
2028	November	Q29 / Coldest+	86.9293	8.37623
2028	November	Baseline / Mild	81.3646	2.34693
2028	November	Baseline / Coldest	81.2748	8.78865
2028	November	RU All / Mild	83.4753	2.56811
2028	November	REPowerEU / Normal	71.0874	1.8198
2028	November	REPowerEU / Mild	83.9432	1.40722
2028	November	REPowerEU / Coldest	81.5458	6.88756
2028	November	RU All / Coldest+	81.1844	6.7795
2028	November	RU LNG / Coldest+	82.1133	6.45601
2028	November	RU All / Coldest	78.4425	7.00546
2028	November	Baseline / Coldest+	82.4894	6.37589
2028	November	REPowerEU / Coldest+	80.708	3.08162
2028	November	RU LNG / Normal	69.1947	1.52841
2028	November	US Delay / Normal	65.853	1.34005
2028	November	US Delay / Mild	79.8677	1.60241
2028	November	US Delay / Coldest	81.6545	9.13914
2028	November	RU LNG / Mild	80.5735	2.73861
2028	November	US Delay / Coldest+	82.7786	9.88224
2028	November	Q27 / Normal	67.5985	1.54874
2028	November	Q27 / Mild	81.1303	1.27714
2028	November	Q27 Shock / Coldest	80.0042	7.55307
2028	November	RU LNG / Coldest	81.5834	8.34756
2028	November	Q27 / Coldest+	82.1649	6.44805
2028	December	RU All / Normal	46.8242	3.39269
2028	December	Q29 / Normal	52.8581	4.19349
2028	December	Q29 / Mild	68.4904	5.11446
2028	December	Q29 / Coldest	68.2975	7.79584
2028	December	Baseline / Normal	46.0457	1.65984
2028	December	Q29 / Coldest+	70.5085	6.19082
2028	December	Baseline / Mild	65.2665	3.68882
2028	December	Baseline / Coldest	62.0534	6.03188
2028	December	RU All / Mild	66.2181	3.82615
2028	December	REPowerEU / Normal	49.4257	2.15967
2028	December	REPowerEU / Mild	67.7922	2.54288
2028	December	REPowerEU / Coldest	59.9712	5.06979
2028	December	RU All / Coldest+	61.0263	4.28635
2028	December	RU LNG / Coldest+	63.2559	3.66486
2028	December	RU All / Coldest	55.4106	5.26254
2028	December	Baseline / Coldest+	64.2856	3.68178
2028	December	REPowerEU / Coldest+	57.7216	1.54073
2028	December	RU LNG / Normal	47.0828	1.69336
2028	December	US Delay / Normal	41.114	1.57218
2028	December	US Delay / Mild	62.9538	2.76487
2028	December	US Delay / Coldest	64.9901	6.66128
2028	December	RU LNG / Mild	64.079	4.07616
2028	December	US Delay / Coldest+	65.7504	8.04576
2028	December	Q27 / Normal	43.8067	1.58504
2028	December	Q27 / Mild	64.3823	2.82707
2028	December	Q27 Shock / Coldest	57.9255	5.74534
2028	December	RU LNG / Coldest	62.2505	5.69949
2028	December	Q27 / Coldest+	62.0457	3.67204
2029	January	RU All / Normal	39.9897	3.72867
2029	January	Q29 / Normal	42.6879	4.20288
2029	January	Q29 / Mild	51.5591	5.12943
2029	January	Q29 / Coldest	51.3223	5.1663
2029	January	Baseline / Normal	37.1289	2.28787
2029	January	Q29 / Coldest+	53.5714	4.49091
2029	January	Baseline / Mild	47.9012	3.57753
2029	January	Baseline / Coldest	42.6374	3.27808
2029	January	RU All / Mild	48.8233	3.74651
2029	January	REPowerEU / Normal	38.914	2.41224
2029	January	REPowerEU / Mild	49.0508	2.8392
2029	January	REPowerEU / Coldest	40.2845	3.12725
2029	January	RU All / Coldest+	40.3535	2.39421
2029	January	RU LNG / Coldest+	43.9752	2.05394
2029	January	RU All / Coldest	32.5341	2.94655
2029	January	Baseline / Coldest+	45.4527	2.10397
2029	January	REPowerEU / Coldest+	35.104	0.763076
2029	January	RU LNG / Normal	37.8421	2.41353
2029	January	US Delay / Normal	29.7607	2.2553
2029	January	US Delay / Mild	45.7687	2.53646
2029	January	US Delay / Coldest	47.3263	4.14936
2029	January	RU LNG / Mild	47.5251	3.95824
2029	January	US Delay / Coldest+	49.7948	6.14424
2029	January	Q27 / Normal	36.0888	2.32896
2029	January	Q27 / Mild	47.2302	3.05222
2029	January	Q27 Shock / Coldest	35.6655	3.03792
2029	January	RU LNG / Coldest	42.4073	2.95986
2029	January	Q27 / Coldest+	40.7765	1.99879
2029	February	RU All / Normal	37.2357	4.2456
2029	February	Q29 / Normal	37.5746	4.74445
2029	February	Q29 / Mild	44.6819	5.95163
2029	February	Q29 / Coldest	39.7839	3.34677
2029	February	Baseline / Normal	35.3181	2.83893
2029	February	Q29 / Coldest+	41.0904	3.39253
2029	February	Baseline / Mild	42.6768	4.37495
2029	February	Baseline / Coldest	31.4523	1.99988
2029	February	RU All / Mild	43.2229	4.61153
2029	February	REPowerEU / Normal	35.8081	2.98987
2029	February	REPowerEU / Mild	42.1188	3.86779
2029	February	REPowerEU / Coldest	32.447	1.76295
2029	February	RU All / Coldest+	28.7076	1.45272
2029	February	RU LNG / Coldest+	31.4111	1.28636
2029	February	RU All / Coldest	21.688	1.86922
2029	February	Baseline / Coldest+	32.9668	1.35153
2029	February	REPowerEU / Coldest+	22.6349	0.606377
2029	February	RU LNG / Normal	35.9055	2.96048
2029	February	US Delay / Normal	29.4017	2.51417
2029	February	US Delay / Mild	40.1342	2.89585
2029	February	US Delay / Coldest	36.7863	2.6864
2029	February	RU LNG / Mild	43.1645	4.80228
2029	February	US Delay / Coldest+	39.5079	4.51583
2029	February	Q27 / Normal	34.9986	2.85975
2029	February	Q27 / Mild	42.8724	3.93342
2029	February	Q27 Shock / Coldest	24.4968	1.89091
2029	February	RU LNG / Coldest	30.8743	1.73541
2029	February	Q27 / Coldest+	29.0783	1.24853
2029	March	RU All / Normal	37.2348	4.4265
2029	March	Q29 / Normal	36.5416	4.6813
2029	March	Q29 / Mild	37.3754	4.95858
2029	March	Q29 / Coldest	33.0863	1.88951
2029	March	Baseline / Normal	35.3181	2.99754
2029	March	Q29 / Coldest+	34.1513	2.47213
2029	March	Baseline / Mild	37.3754	3.6489
2029	March	Baseline / Coldest	25.5291	0.311546
2029	March	RU All / Mild	37.3754	3.15345
2029	March	REPowerEU / Normal	35.6542	3.08626
2029	March	REPowerEU / Mild	36.9535	3.41375
2029	March	REPowerEU / Coldest	27.8442	0.461452
2029	March	RU All / Coldest+	22.9101	0.227473
2029	March	RU LNG / Coldest+	25.3865	0.380753
2029	March	RU All / Coldest	14.492	0.26372
2029	March	Baseline / Coldest+	26.6286	0.363934
2029	March	REPowerEU / Coldest+	15.4295	0.699304
2029	March	RU LNG / Normal	35.9055	3.11542
2029	March	US Delay / Normal	29.4017	2.38871
2029	March	US Delay / Mild	36.2959	1.1668
2029	March	US Delay / Coldest	29.2009	1.42646
2029	March	RU LNG / Mild	37.3196	4.03892
2029	March	US Delay / Coldest+	32.9746	2.9816
2029	March	Q27 / Normal	34.9986	2.98455
2029	March	Q27 / Mild	37.3787	3.23386
2029	March	Q27 Shock / Coldest	17.6212	0.319555
2029	March	RU LNG / Coldest	25.5831	0.305912
2029	March	Q27 / Coldest+	22.8897	0.272755
2029	April	RU All / Normal	37.3787	5.24784
2029	April	Q29 / Normal	37.3787	5.50356
2029	April	Q29 / Mild	37.3787	6.15605
2029	April	Q29 / Coldest	35.9778	1.80429
2029	April	Baseline / Normal	37.3787	3.77846
2029	April	Q29 / Coldest+	36.2402	2.8066
2029	April	Baseline / Mild	37.3754	4.65604
2029	April	Baseline / Coldest	28.1344	0.798104
2029	April	RU All / Mild	37.3754	4.29172
2029	April	REPowerEU / Normal	37.3787	3.46159
2029	April	REPowerEU / Mild	37.3754	3.87428
2029	April	REPowerEU / Coldest	30.6459	0.994698
2029	April	RU All / Coldest+	26.5304	0.993081
2029	April	RU LNG / Coldest+	28.2025	1.06133
2029	April	RU All / Coldest	19.3737	0.881567
2029	April	Baseline / Coldest+	29.3381	1.04456
2029	April	REPowerEU / Coldest+	20.6292	1.22581
2029	April	RU LNG / Normal	37.3787	3.89419
2029	April	US Delay / Normal	37.3754	3.18706
2029	April	US Delay / Mild	37.3754	2.17109
2029	April	US Delay / Coldest	32.6043	1.44699
2029	April	RU LNG / Mild	37.3787	5.11953
2029	April	US Delay / Coldest+	34.9762	3.29322
2029	April	Q27 / Normal	37.3787	3.77818
2029	April	Q27 / Mild	37.3787	4.24057
2029	April	Q27 Shock / Coldest	21.5067	0.898496
2029	April	RU LNG / Coldest	28.5027	0.798078
2029	April	Q27 / Coldest+	26.3091	0.953338
2029	May	RU All / Normal	50.8771	6.91286
2029	May	Q29 / Normal	51.1383	6.91872
2029	May	Q29 / Mild	48.1115	7.15941
2029	May	Q29 / Coldest	45.0081	3.02177
2029	May	Baseline / Normal	50.1881	6.24957
2029	May	Q29 / Coldest+	45.8402	2.14861
2029	May	Baseline / Mild	47.0048	5.72578
2029	May	Baseline / Coldest	39.0252	2.12516
2029	May	RU All / Mild	47.1726	5.9887
2029	May	REPowerEU / Normal	50.4744	5.49224
2029	May	REPowerEU / Mild	46.3361	6.03052
2029	May	REPowerEU / Coldest	39.7269	2.65788
2029	May	RU All / Coldest+	36.874	1.2508
2029	May	RU LNG / Coldest+	39.2312	1.09862
2029	May	RU All / Coldest	31.9706	2.1725
2029	May	Baseline / Coldest+	40.1639	1.11268
2029	May	REPowerEU / Coldest+	31.5641	1.93762
2029	May	RU LNG / Normal	50.0839	6.34572
2029	May	US Delay / Normal	50.5874	5.38267
2029	May	US Delay / Mild	47.186	3.69149
2029	May	US Delay / Coldest	42.124	2.67878
2029	May	RU LNG / Mild	47.0914	6.11859
2029	May	US Delay / Coldest+	44.4029	2.52416
2029	May	Q27 / Normal	50.4879	5.93761
2029	May	Q27 / Mild	46.8263	5.37518
2029	May	Q27 Shock / Coldest	33.7783	2.18228
2029	May	RU LNG / Coldest	39.5976	2.18266
2029	May	Q27 / Coldest+	37.8151	1.03497
2029	June	RU All / Normal	62.8776	7.54641
2029	June	Q29 / Normal	63.5782	7.01286
2029	June	Q29 / Mild	59.5238	7.50915
2029	June	Q29 / Coldest	56.3709	4.86899
2029	June	Baseline / Normal	62.1434	7.10151
2029	June	Q29 / Coldest+	57.8341	3.73457
2029	June	Baseline / Mild	57.294	6.28337
2029	June	Baseline / Coldest	50.9777	4.31899
2029	June	RU All / Mild	57.4919	7.20389
2029	June	REPowerEU / Normal	62.2849	6.04273
2029	June	REPowerEU / Mild	56.989	6.6382
2029	June	REPowerEU / Coldest	51.3019	4.56359
2029	June	RU All / Coldest+	49.0987	3.8531
2029	June	RU LNG / Coldest+	50.8368	3.56994
2029	June	RU All / Coldest	45.0432	4.68618
2029	June	Baseline / Coldest+	51.8625	3.69724
2029	June	REPowerEU / Coldest+	45.3574	3.95789
2029	June	RU LNG / Normal	62.0832	7.16123
2029	June	US Delay / Normal	62.5366	6.24139
2029	June	US Delay / Mild	57.7145	4.73013
2029	June	US Delay / Coldest	53.7095	4.4729
2029	June	RU LNG / Mild	57.3744	6.63474
2029	June	US Delay / Coldest+	55.6189	4.17026
2029	June	Q27 / Normal	62.4086	6.73776
2029	June	Q27 / Mild	56.8905	5.92173
2029	June	Q27 Shock / Coldest	46.8554	4.55861
2029	June	RU LNG / Coldest	51.4823	4.53233
2029	June	Q27 / Coldest+	50.0504	3.33721
2029	July	RU All / Normal	74.5779	8.21842
2029	July	Q29 / Normal	74.81	7.3162
2029	July	Q29 / Mild	69.0384	6.24299
2029	July	Q29 / Coldest	66.9356	5.53318
2029	July	Baseline / Normal	73.9562	7.89251
2029	July	Q29 / Coldest+	68.6313	5.09443
2029	July	Baseline / Mild	67.0176	5.52146
2029	July	Baseline / Coldest	63.1218	5.28607
2029	July	RU All / Mild	67.1351	6.60708
2029	July	REPowerEU / Normal	73.6592	7.1941
2029	July	REPowerEU / Mild	67.0036	5.65938
2029	July	REPowerEU / Coldest	63.1512	5.57159
2029	July	RU All / Coldest+	61.844	5.7834
2029	July	RU LNG / Coldest+	62.7599	5.47369
2029	July	RU All / Coldest	58.1289	5.82968
2029	July	Baseline / Coldest+	63.8886	5.62994
2029	July	REPowerEU / Coldest+	59.4947	5.83332
2029	July	RU LNG / Normal	74.0096	7.86977
2029	July	US Delay / Normal	74.0414	7.31664
2029	July	US Delay / Mild	67.1908	4.36354
2029	July	US Delay / Coldest	65.2544	5.08132
2029	July	RU LNG / Mild	66.9675	5.90761
2029	July	US Delay / Coldest+	66.6664	5.56731
2029	July	Q27 / Normal	74.2211	7.42125
2029	July	Q27 / Mild	66.4513	5.21109
2029	July	Q27 Shock / Coldest	60.1141	5.69815
2029	July	RU LNG / Coldest	63.1878	5.69497
2029	July	Q27 / Coldest+	61.8676	5.20688
2029	August	RU All / Normal	84.5122	7.01845
2029	August	Q29 / Normal	84.4298	5.51988
2029	August	Q29 / Mild	75.9735	3.10451
2029	August	Q29 / Coldest	75.7528	5.00651
2029	August	Baseline / Normal	84.5716	6.86445
2029	August	Q29 / Coldest+	77.8049	3.54703
2029	August	Baseline / Mild	76.2102	2.51619
2029	August	Baseline / Coldest	73.9069	5.2556
2029	August	RU All / Mild	75.988	3.48055
2029	August	REPowerEU / Normal	84.7279	6.31199
2029	August	REPowerEU / Mild	76.3375	2.8593
2029	August	REPowerEU / Coldest	73.7498	5.65961
2029	August	RU All / Coldest+	72.8879	5.40529
2029	August	RU LNG / Coldest+	73.5301	4.29251
2029	August	RU All / Coldest	70.616	5.81071
2029	August	Baseline / Coldest+	74.034	4.92956
2029	August	REPowerEU / Coldest+	71.4595	5.43978
2029	August	RU LNG / Normal	84.7773	6.34995
2029	August	US Delay / Normal	84.8452	5.98413
2029	August	US Delay / Mild	76.3799	1.58499
2029	August	US Delay / Coldest	75.6133	4.63662
2029	August	RU LNG / Mild	75.6312	2.87893
2029	August	US Delay / Coldest+	76.5863	4.4525
2029	August	Q27 / Normal	84.7301	6.24325
2029	August	Q27 / Mild	75.5751	2.26009
2029	August	Q27 Shock / Coldest	72.1883	5.69536
2029	August	RU LNG / Coldest	73.6192	5.84005
2029	August	Q27 / Coldest+	72.8987	4.51293
2029	September	RU All / Normal	90.1814	6.03318
2029	September	Q29 / Normal	89.301	3.76422
2029	September	Q29 / Mild	86.3792	2.45775
2029	September	Q29 / Coldest	86.1146	6.41847
2029	September	Baseline / Normal	90.0204	5.53528
2029	September	Q29 / Coldest+	88.0645	3.87119
2029	September	Baseline / Mild	85.4059	2.28608
2029	September	Baseline / Coldest	85.109	7.01044
2029	September	RU All / Mild	85.7067	3.26823
2029	September	REPowerEU / Normal	90.4224	4.95358
2029	September	REPowerEU / Mild	85.9294	2.43883
2029	September	REPowerEU / Coldest	85.0897	6.68608
2029	September	RU All / Coldest+	84.0877	6.4064
2029	September	RU LNG / Coldest+	84.4489	5.20181
2029	September	RU All / Coldest	83.6703	7.7321
2029	September	Baseline / Coldest+	84.7068	5.83462
2029	September	REPowerEU / Coldest+	84.3304	5.76048
2029	September	RU LNG / Normal	89.965	4.98392
2029	September	US Delay / Normal	90.1697	4.56319
2029	September	US Delay / Mild	85.9363	1.47723
2029	September	US Delay / Coldest	86.3926	5.99904
2029	September	RU LNG / Mild	84.6317	2.59481
2029	September	US Delay / Coldest+	86.7294	4.55277
2029	September	Q27 / Normal	90.2092	5.03726
2029	September	Q27 / Mild	84.6391	1.9793
2029	September	Q27 Shock / Coldest	84.6083	7.5813
2029	September	RU LNG / Coldest	85.0009	7.80068
2029	September	Q27 / Coldest+	84.1082	5.44196
2029	October	RU All / Normal	90.2081	3.21475
2029	October	Q29 / Normal	90.2081	1.30856
2029	October	Q29 / Mild	90.2081	1.40171
2029	October	Q29 / Coldest	90.2081	5.89918
2029	October	Baseline / Normal	90.2081	2.5886
2029	October	Q29 / Coldest+	90.2081	4.08612
2029	October	Baseline / Mild	90.2081	1.69753
2029	October	Baseline / Coldest	90.2092	7.96276
2029	October	RU All / Mild	90.2081	2.88037
2029	October	REPowerEU / Normal	90.2081	2.66298
2029	October	REPowerEU / Mild	90.2092	1.65361
2029	October	REPowerEU / Coldest	90.209	7.39929
2029	October	RU All / Coldest+	90.2092	7.0034
2029	October	RU LNG / Coldest+	90.547	5.7068
2029	October	RU All / Coldest	90.2081	8.80895
2029	October	Baseline / Coldest+	90.5504	6.36588
2029	October	REPowerEU / Coldest+	90.209	6.18254
2029	October	RU LNG / Normal	90.2081	2.41461
2029	October	US Delay / Normal	90.2081	1.68693
2029	October	US Delay / Mild	90.2081	1.4424
2029	October	US Delay / Coldest	90.2092	6.78792
2029	October	RU LNG / Mild	90.2081	1.75102
2029	October	US Delay / Coldest+	90.2772	4.74073
2029	October	Q27 / Normal	90.2081	2.46331
2029	October	Q27 / Mild	90.2081	1.33231
2029	October	Q27 Shock / Coldest	90.2081	8.67183
2029	October	RU LNG / Coldest	90.2092	8.96867
2029	October	Q27 / Coldest+	90.2092	5.93403
2029	November	RU All / Normal	71.0998	2.80698
2029	November	Q29 / Normal	65.5406	0.931652
2029	November	Q29 / Mild	77.5969	1.73802
2029	November	Q29 / Coldest	77.2157	6.99642
2029	November	Baseline / Normal	70.4902	2.01267
2029	November	Q29 / Coldest+	79.713	4.32745
2029	November	Baseline / Mild	82.2612	2.0326
2029	November	Baseline / Coldest	82.5777	7.56511
2029	November	RU All / Mild	84.6323	2.20041
2029	November	REPowerEU / Normal	71.8015	1.85831
2029	November	REPowerEU / Mild	83.0925	1.47266
2029	November	REPowerEU / Coldest	86.2793	6.22604
2029	November	RU All / Coldest+	83.2049	7.07418
2029	November	RU LNG / Coldest+	82.3776	6.39855
2029	November	RU All / Coldest	84.1304	8.62001
2029	November	Baseline / Coldest+	82.8093	6.42072
2029	November	REPowerEU / Coldest+	85.2298	5.98024
2029	November	RU LNG / Normal	70.9006	1.99907
2029	November	US Delay / Normal	70.2628	1.23321
2029	November	US Delay / Mild	81.6687	1.75637
2029	November	US Delay / Coldest	82.9469	6.5662
2029	November	RU LNG / Mild	82.8477	2.05203
2029	November	US Delay / Coldest+	82.8407	4.64169
2029	November	Q27 / Normal	71.3737	2.14634
2029	November	Q27 / Mild	82.1448	1.99056
2029	November	Q27 Shock / Coldest	83.3123	8.30775
2029	November	RU LNG / Coldest	82.6981	8.56825
2029	November	Q27 / Coldest+	82.9674	6.10533
2029	December	RU All / Normal	50.03	2.17055
2029	December	Q29 / Normal	41.2747	0.646268
2029	December	Q29 / Mild	60.4958	1.62717
2029	December	Q29 / Coldest	55.1625	3.70708
2029	December	Baseline / Normal	50.0521	1.55807
2029	December	Q29 / Coldest+	58.5716	1.13296
2029	December	Baseline / Mild	67.139	3.03319
2029	December	Baseline / Coldest	65.1981	4.25551
2029	December	RU All / Mild	68.5245	2.54485
2029	December	REPowerEU / Normal	52.2386	1.37851
2029	December	REPowerEU / Mild	67.1352	2.70113
2029	December	REPowerEU / Coldest	68.0994	3.43994
2029	December	RU All / Coldest+	64.9554	3.61829
2029	December	RU LNG / Coldest+	65.3509	2.74684
2029	December	RU All / Coldest	65.3591	5.40974
2029	December	Baseline / Coldest+	66	2.71106
2029	December	REPowerEU / Coldest+	66.3004	2.93577
2029	December	RU LNG / Normal	50.2536	1.88512
2029	December	US Delay / Normal	50.1495	0.976632
2029	December	US Delay / Mild	66.8067	2.09246
2029	December	US Delay / Coldest	67.0216	3.30803
2029	December	RU LNG / Mild	67.0385	2.64395
2029	December	US Delay / Coldest+	67.2065	1.27829
2029	December	Q27 / Normal	51.3414	2.02004
2029	December	Q27 / Mild	66.9729	2.75791
2029	December	Q27 Shock / Coldest	63.5849	4.97155
2029	December	RU LNG / Coldest	65.2167	5.17487
2029	December	Q27 / Coldest+	65.8538	2.39236
2030	January	RU All / Normal	40.1143	3.60228
2030	January	Q29 / Normal	33.5857	1.97219
2030	January	Q29 / Mild	43.2727	1.97777
2030	January	Q29 / Coldest	30.7268	1.9076
2030	January	Baseline / Normal	39.501	2.94173
2030	January	Q29 / Coldest+	35.28	0.607512
2030	January	Baseline / Mild	49.4981	3.37529
2030	January	Baseline / Coldest	46.0245	2.3117
2030	January	RU All / Mild	49.626	3.05721
2030	January	REPowerEU / Normal	39.3964	2.46525
2030	January	REPowerEU / Mild	47.9413	2.89393
2030	January	REPowerEU / Coldest	47.3386	2.57712
2030	January	RU All / Coldest+	45.6652	2.3596
2030	January	RU LNG / Coldest+	46.1072	2.04898
2030	January	RU All / Coldest	45.003	3.07791
2030	January	Baseline / Coldest+	46.9932	1.97763
2030	January	REPowerEU / Coldest+	46.0227	2.63486
2030	January	RU LNG / Normal	39.9078	3.32828
2030	January	US Delay / Normal	39.0542	2.25429
2030	January	US Delay / Mild	49.1519	2.25453
2030	January	US Delay / Coldest	49.5989	1.5184
2030	January	RU LNG / Mild	49.255	3.27686
2030	January	US Delay / Coldest+	49.8678	1.10109
2030	January	Q27 / Normal	40.9949	3.40603
2030	January	Q27 / Mild	50.1691	3.29492
2030	January	Q27 Shock / Coldest	42.6737	2.84332
2030	January	RU LNG / Coldest	45.8466	3.01325
2030	January	Q27 / Coldest+	46.9854	1.78706
2030	February	RU All / Normal	37.4976	4.24487
2030	February	Q29 / Normal	33.399	2.66011
2030	February	Q29 / Mild	40.3172	2.92985
2030	February	Q29 / Coldest	19.9934	1.50345
2030	February	Baseline / Normal	37.2281	3.61246
2030	February	Q29 / Coldest+	23.4577	0.740145
2030	February	Baseline / Mild	43.7035	4.59341
2030	February	Baseline / Coldest	34.6743	1.58254
2030	February	RU All / Mild	43.9904	4.05365
2030	February	REPowerEU / Normal	36.6171	3.27418
2030	February	REPowerEU / Mild	42.028	3.47031
2030	February	REPowerEU / Coldest	39.4876	1.41376
2030	February	RU All / Coldest+	34.4179	1.72062
2030	February	RU LNG / Coldest+	33.8311	1.6603
2030	February	RU All / Coldest	35.2529	1.94997
2030	February	Baseline / Coldest+	34.7209	1.61162
2030	February	REPowerEU / Coldest+	38.151	1.25934
2030	February	RU LNG / Normal	37.3215	4.08325
2030	February	US Delay / Normal	36.5059	2.86072
2030	February	US Delay / Mild	43.3342	3.38095
2030	February	US Delay / Coldest	38.4727	1.32416
2030	February	RU LNG / Mild	43.9688	4.60409
2030	February	US Delay / Coldest+	39.2499	0.537527
2030	February	Q27 / Normal	37.5651	4.11801
2030	February	Q27 / Mild	43.838	4.65561
2030	February	Q27 Shock / Coldest	31.8852	1.74593
2030	February	RU LNG / Coldest	34.3638	1.87353
2030	February	Q27 / Coldest+	35.0989	1.4297
2030	March	RU All / Normal	37.2313	4.47573
2030	March	Q29 / Normal	33.399	2.79893
2030	March	Q29 / Mild	37.0832	1.76599
2030	March	Q29 / Coldest	15.1318	0.284346
2030	March	Baseline / Normal	37.1358	3.8714
2030	March	Q29 / Coldest+	17.7284	0.600858
2030	March	Baseline / Mild	37.3787	4.43765
2030	March	Baseline / Coldest	28.9699	0.323384
2030	March	RU All / Mild	37.3787	3.20464
2030	March	REPowerEU / Normal	36.0606	3.61813
2030	March	REPowerEU / Mild	36.8627	3.26888
2030	March	REPowerEU / Coldest	34.2219	0.467518
2030	March	RU All / Coldest+	28.7479	0.546063
2030	March	RU LNG / Coldest+	28.231	0.930728
2030	March	RU All / Coldest	29.9359	0.308261
2030	March	Baseline / Coldest+	28.652	0.802397
2030	March	REPowerEU / Coldest+	32.6684	0.848543
2030	March	RU LNG / Normal	37.3215	4.34012
2030	March	US Delay / Normal	36.4429	3.02844
2030	March	US Delay / Mild	37.3754	2.8112
2030	March	US Delay / Coldest	31.0723	0.473375
2030	March	RU LNG / Mild	37.3787	4.27005
2030	March	US Delay / Coldest+	32.0073	0.108987
2030	March	Q27 / Normal	37.3687	4.37517
2030	March	Q27 / Mild	37.3787	4.47187
2030	March	Q27 Shock / Coldest	25.307	0.314985
2030	March	RU LNG / Coldest	28.7167	0.349586
2030	March	Q27 / Coldest+	29.1427	0.546063
2030	April	RU All / Normal	37.3787	5.5581
2030	April	Q29 / Normal	37.3754	3.78047
2030	April	Q29 / Mild	37.3754	2.91042
2030	April	Q29 / Coldest	19.0516	0.801877
2030	April	Baseline / Normal	37.3787	4.97352
2030	April	Q29 / Coldest+	21.7037	1.26315
2030	April	Baseline / Mild	37.3787	5.68324
2030	April	Baseline / Coldest	31.665	0.810883
2030	April	RU All / Mild	37.3787	4.53247
2030	April	REPowerEU / Normal	37.3787	4.24023
2030	April	REPowerEU / Mild	37.3773	4.2675
2030	April	REPowerEU / Coldest	35.7779	1.13389
2030	April	RU All / Coldest+	32.0458	1.23947
2030	April	RU LNG / Coldest+	32.6149	1.42771
2030	April	RU All / Coldest	32.6186	0.784947
2030	April	Baseline / Coldest+	32.5895	1.26085
2030	April	REPowerEU / Coldest+	35.4385	1.29434
2030	April	RU LNG / Normal	37.3787	5.44081
2030	April	US Delay / Normal	37.3787	4.00318
2030	April	US Delay / Mild	37.3754	3.88698
2030	April	US Delay / Coldest	33.7825	0.801951
2030	April	RU LNG / Mild	37.3787	5.57791
2030	April	US Delay / Coldest+	33.8989	1.02772
2030	April	Q27 / Normal	37.3787	5.47145
2030	April	Q27 / Mild	37.3787	5.69684
2030	April	Q27 Shock / Coldest	28.6831	0.801877
2030	April	RU LNG / Coldest	31.6482	0.810883
2030	April	Q27 / Coldest+	32.3781	1.20799
2030	May	RU All / Normal	51.0436	7.45093
2030	May	Q29 / Normal	50.458	6.37436
2030	May	Q29 / Mild	47.0898	4.59873
2030	May	Q29 / Coldest	31.5817	2.23318
2030	May	Baseline / Normal	50.3587	7.64939
2030	May	Q29 / Coldest+	33.6177	1.02157
2030	May	Baseline / Mild	46.9589	7.07712
2030	May	Baseline / Coldest	42.0202	2.52099
2030	May	RU All / Mild	46.7295	6.47809
2030	May	REPowerEU / Normal	50.2341	6.50069
2030	May	REPowerEU / Mild	46.823	6.10417
2030	May	REPowerEU / Coldest	45.1703	2.22067
2030	May	RU All / Coldest+	41.2534	1.9581
2030	May	RU LNG / Coldest+	42.7452	1.86635
2030	May	RU All / Coldest	42.3267	2.73742
2030	May	Baseline / Coldest+	42.5649	1.64567
2030	May	REPowerEU / Coldest+	44.0871	1.81137
2030	May	RU LNG / Normal	50.4658	7.85111
2030	May	US Delay / Normal	50.4233	6.47122
2030	May	US Delay / Mild	46.6579	5.58718
2030	May	US Delay / Coldest	43.3083	2.29566
2030	May	RU LNG / Mild	46.9533	6.83165
2030	May	US Delay / Coldest+	43.1131	1.27382
2030	May	Q27 / Normal	50.6556	7.67073
2030	May	Q27 / Mild	46.8083	6.87216
2030	May	Q27 Shock / Coldest	39.5735	2.39622
2030	May	RU LNG / Coldest	41.8207	2.70214
2030	May	Q27 / Coldest+	42.63	1.51569
2030	June	RU All / Normal	63.0646	8.2953
2030	June	Q29 / Normal	62.4361	7.66484
2030	June	Q29 / Mild	57.683	5.41801
2030	June	Q29 / Coldest	45.1344	4.65195
2030	June	Baseline / Normal	62.3286	8.81738
2030	June	Q29 / Coldest+	46.2506	3.48063
2030	June	Baseline / Mild	57.5264	7.78616
2030	June	Baseline / Coldest	53.4535	5.10221
2030	June	RU All / Mild	57.6379	7.67191
2030	June	REPowerEU / Normal	62.2243	6.91954
2030	June	REPowerEU / Mild	57.7737	6.45009
2030	June	REPowerEU / Coldest	56.1935	3.8814
2030	June	RU All / Coldest+	52.707	4.54216
2030	June	RU LNG / Coldest+	54.517	4.43318
2030	June	RU All / Coldest	53.1032	5.24833
2030	June	Baseline / Coldest+	54.5389	4.20187
2030	June	REPowerEU / Coldest+	54.4427	4.172
2030	June	RU LNG / Normal	62.4191	8.96656
2030	June	US Delay / Normal	62.6002	7.25417
2030	June	US Delay / Mild	57.4727	6.37489
2030	June	US Delay / Coldest	54.6812	4.39312
2030	June	RU LNG / Mild	57.3605	7.54425
2030	June	US Delay / Coldest+	54.4963	3.41002
2030	June	Q27 / Normal	62.7996	8.54664
2030	June	Q27 / Mild	57.2565	7.58455
2030	June	Q27 Shock / Coldest	51.2427	4.81422
2030	June	RU LNG / Coldest	53.1152	5.2486
2030	June	Q27 / Coldest+	53.6542	4.06226
2030	July	RU All / Normal	74.9468	9.0854
2030	July	Q29 / Normal	74.3765	8.6238
2030	July	Q29 / Mild	67.3844	4.87193
2030	July	Q29 / Coldest	58.5027	5.89704
2030	July	Baseline / Normal	74.1712	9.83633
2030	July	Q29 / Coldest+	59.6652	5.327
2030	July	Baseline / Mild	67.1261	7.14034
2030	July	Baseline / Coldest	64.7906	6.32401
2030	July	RU All / Mild	67.2345	7.29324
2030	July	REPowerEU / Normal	73.8925	7.49356
2030	July	REPowerEU / Mild	67.862	5.84039
2030	July	REPowerEU / Coldest	66.8067	4.58102
2030	July	RU All / Coldest+	64.8735	6.41457
2030	July	RU LNG / Coldest+	66.7576	6.28584
2030	July	RU All / Coldest	64.1257	6.38902
2030	July	Baseline / Coldest+	66.9927	6.04681
2030	July	REPowerEU / Coldest+	66.0487	5.97368
2030	July	RU LNG / Normal	74.223	9.90204
2030	July	US Delay / Normal	74.5383	7.9685
2030	July	US Delay / Mild	67.3462	5.74975
2030	July	US Delay / Coldest	65.8275	5.17465
2030	July	RU LNG / Mild	67.0022	6.92579
2030	July	US Delay / Coldest+	65.9759	5.12566
2030	July	Q27 / Normal	74.7088	9.32185
2030	July	Q27 / Mild	67.0678	6.93512
2030	July	Q27 Shock / Coldest	62.673	6.05822
2030	July	RU LNG / Coldest	64.7476	6.43549
2030	July	Q27 / Coldest+	65.2803	5.89803
2030	August	RU All / Normal	85.1399	7.9641
2030	August	Q29 / Normal	84.9469	7.8308
2030	August	Q29 / Mild	76.6993	1.92456
2030	August	Q29 / Coldest	70.7171	6.14601
2030	August	Baseline / Normal	84.5704	8.95887
2030	August	Q29 / Coldest+	71.4086	4.42866
2030	August	Baseline / Mild	76.3038	4.12018
2030	August	Baseline / Coldest	74.7566	6.97925
2030	August	RU All / Mild	76.1491	4.38016
2030	August	REPowerEU / Normal	85.0002	5.80072
2030	August	REPowerEU / Mild	77.6405	3.01151
2030	August	REPowerEU / Coldest	76.3914	4.2788
2030	August	RU All / Coldest+	74.9138	6.01743
2030	August	RU LNG / Coldest+	77.2653	5.60493
2030	August	RU All / Coldest	73.7585	6.9366
2030	August	Baseline / Coldest+	77.2445	5.693
2030	August	REPowerEU / Coldest+	75.3785	5.67837
2030	August	RU LNG / Normal	84.7009	8.4869
2030	August	US Delay / Normal	84.8275	6.82503
2030	August	US Delay / Mild	76.4883	2.77202
2030	August	US Delay / Coldest	75.9769	5.28338
2030	August	RU LNG / Mild	75.9322	3.90695
2030	August	US Delay / Coldest+	75.9395	4.53462
2030	August	Q27 / Normal	84.9313	8.19684
2030	August	Q27 / Mild	75.7648	3.90932
2030	August	Q27 Shock / Coldest	73.1884	6.27665
2030	August	RU LNG / Coldest	74.677	7.09174
2030	August	Q27 / Coldest+	74.9673	5.88154
2030	September	RU All / Normal	90.2092	7.43581
2030	September	Q29 / Normal	90.2092	7.13631
2030	September	Q29 / Mild	86	1.99093
2030	September	Q29 / Coldest	83.155	8.22029
2030	September	Baseline / Normal	90.2092	7.70575
2030	September	Q29 / Coldest+	83.46	5.48383
2030	September	Baseline / Mild	85.7217	4.04371
2030	September	Baseline / Coldest	85.2675	9.04177
2030	September	RU All / Mild	86.2591	4.45568
2030	September	REPowerEU / Normal	90.5567	4.3639
2030	September	REPowerEU / Mild	87.0706	2.17174
2030	September	REPowerEU / Coldest	86.2761	5.38696
2030	September	RU All / Coldest+	85.5661	7.09621
2030	September	RU LNG / Coldest+	88.0865	6.67361
2030	September	RU All / Coldest	84.3037	8.9827
2030	September	Baseline / Coldest+	88.2105	6.75074
2030	September	REPowerEU / Coldest+	85.2471	6.31484
2030	September	RU LNG / Normal	90.1312	7.30126
2030	September	US Delay / Normal	89.9734	6.23653
2030	September	US Delay / Mild	85.9088	2.85374
2030	September	US Delay / Coldest	86.3317	6.9463
2030	September	RU LNG / Mild	85.0191	3.77023
2030	September	US Delay / Coldest+	86.3535	5.43982
2030	September	Q27 / Normal	90.1183	7.42467
2030	September	Q27 / Mild	84.7371	3.8112
2030	September	Q27 Shock / Coldest	84.1954	8.36071
2030	September	RU LNG / Coldest	85.3995	9.12396
2030	September	Q27 / Coldest+	85.0631	6.92119
2030	October	RU All / Normal	90.2081	4.72447
2030	October	Q29 / Normal	90.2081	4.09408
2030	October	Q29 / Mild	90.2081	1.80797
2030	October	Q29 / Coldest	90.2092	9.13234
2030	October	Baseline / Normal	90.2081	4.68313
2030	October	Q29 / Coldest+	90.4491	5.87533
2030	October	Baseline / Mild	90.2081	3.31798
2030	October	Baseline / Coldest	90.8546	10.058
2030	October	RU All / Mild	90.2081	4.47816
2030	October	REPowerEU / Normal	90.2081	3.39982
2030	October	REPowerEU / Mild	90.2081	1.8876
2030	October	REPowerEU / Coldest	90.2092	5.63831
2030	October	RU All / Coldest+	91.187	7.91624
2030	October	RU LNG / Coldest+	94.4724	7.17441
2030	October	RU All / Coldest	90.2092	9.90654
2030	October	Baseline / Coldest+	94.4585	7.28195
2030	October	REPowerEU / Coldest+	90.2081	6.33276
2030	October	RU LNG / Normal	90.2081	4.80793
2030	October	US Delay / Normal	90.2081	3.7745
2030	October	US Delay / Mild	90.2081	2.43943
2030	October	US Delay / Coldest	90.2092	8.17018
2030	October	RU LNG / Mild	90.2081	3.13725
2030	October	US Delay / Coldest+	90.4615	6.35212
2030	October	Q27 / Normal	90.2081	4.68704
2030	October	Q27 / Mild	90.2081	2.91814
2030	October	Q27 Shock / Coldest	90.2081	9.27565
2030	October	RU LNG / Coldest	91.2205	10.0984
2030	October	Q27 / Coldest+	91.5239	7.39503
2030	November	RU All / Normal	71.4757	4.72402
2030	November	Q29 / Normal	71.7077	3.65747
2030	November	Q29 / Mild	81.8745	2.73687
2030	November	Q29 / Coldest	84.5858	8.66023
2030	November	Baseline / Normal	71.2239	4.28154
2030	November	Q29 / Coldest+	83.9435	6.78728
2030	November	Baseline / Mild	81.6956	3.78203
2030	November	Baseline / Coldest	84.3996	9.50806
2030	November	RU All / Mild	84.1093	3.73397
2030	November	REPowerEU / Normal	71.7808	2.93532
2030	November	REPowerEU / Mild	82.1254	2.20136
2030	November	REPowerEU / Coldest	85.5038	5.37623
2030	November	RU All / Coldest+	84.9751	8.54295
2030	November	RU LNG / Coldest+	86.7996	8.31712
2030	November	RU All / Coldest	85.7504	9.42953
2030	November	Baseline / Coldest+	86.923	8.03341
2030	November	REPowerEU / Coldest+	86.2896	5.7286
2030	November	RU LNG / Normal	71.5371	4.35566
2030	November	US Delay / Normal	71.0825	3.56632
2030	November	US Delay / Mild	82.5878	2.86887
2030	November	US Delay / Coldest	83.8078	7.86907
2030	November	RU LNG / Mild	83.3435	3.70708
2030	November	US Delay / Coldest+	83.1641	7.04524
2030	November	Q27 / Normal	71.8188	4.3646
2030	November	Q27 / Mild	82.1487	3.74762
2030	November	Q27 Shock / Coldest	84.8738	8.75978
2030	November	RU LNG / Coldest	84.8095	9.54913
2030	November	Q27 / Coldest+	85.0499	7.8605
2030	December	RU All / Normal	50.7204	4.76009
2030	December	Q29 / Normal	51.5915	4.2859
2030	December	Q29 / Mild	66.5114	4.00621
2030	December	Q29 / Coldest	68.2091	5.48216
2030	December	Baseline / Normal	50.6844	4.89847
2030	December	Q29 / Coldest+	68.1975	3.32373
2030	December	Baseline / Mild	67.0288	4.78079
2030	December	Baseline / Coldest	68.1324	6.23916
2030	December	RU All / Mild	68.5033	4.3536
2030	December	REPowerEU / Normal	52.1126	2.4115
2030	December	REPowerEU / Mild	66.7474	3.03532
2030	December	REPowerEU / Coldest	68.7931	2.81841
2030	December	RU All / Coldest+	68.2	5.0842
2030	December	RU LNG / Coldest+	69.9069	4.81364
2030	December	RU All / Coldest	69.2186	6.281
2030	December	Baseline / Coldest+	69.9226	4.54878
2030	December	REPowerEU / Coldest+	68.3616	2.94377
2030	December	RU LNG / Normal	50.6785	4.89384
2030	December	US Delay / Normal	51.2948	4.25354
2030	December	US Delay / Mild	67.9647	4.1696
2030	December	US Delay / Coldest	68.436	4.78315
2030	December	RU LNG / Mild	67.4912	4.56649
2030	December	US Delay / Coldest+	67.7205	4.19412
2030	December	Q27 / Normal	51.7384	4.83086
2030	December	Q27 / Mild	67.4536	4.83398
2030	December	Q27 Shock / Coldest	68.5612	5.51905
2030	December	RU LNG / Coldest	68.4705	6.31547
2030	December	Q27 / Coldest+	68.7672	4.26037
2031	January	RU All / Normal	40.9309	6.36619
2031	January	Q29 / Normal	41.182	5.91968
2031	January	Q29 / Mild	49.827	4.50143
2031	January	Q29 / Coldest	49.831	3.08477
2031	January	Baseline / Normal	40.0588	6.46168
2031	January	Q29 / Coldest+	50.2934	2.71663
2031	January	Baseline / Mild	50.0042	5.16379
2031	January	Baseline / Coldest	49.9816	3.74759
2031	January	RU All / Mild	50.0341	4.87592
2031	January	REPowerEU / Normal	39.3578	3.35143
2031	January	REPowerEU / Mild	47.3349	3.34209
2031	January	REPowerEU / Coldest	49.9946	2.49988
2031	January	RU All / Coldest+	49.9969	3.96864
2031	January	RU LNG / Coldest+	50.7579	4.07866
2031	January	RU All / Coldest	51.5777	3.74141
2031	January	Baseline / Coldest+	50.7344	3.82168
2031	January	REPowerEU / Coldest+	48.6879	2.74964
2031	January	RU LNG / Normal	40.451	6.5113
2031	January	US Delay / Normal	40.8865	5.87783
2031	January	US Delay / Mild	51.1426	4.43135
2031	January	US Delay / Coldest	51.3021	2.8926
2031	January	RU LNG / Mild	49.9257	5.07876
2031	January	US Delay / Coldest+	50.5152	3.31036
2031	January	Q27 / Normal	41.355	6.40435
2031	January	Q27 / Mild	50.7437	5.13475
2031	January	Q27 Shock / Coldest	50.8302	3.23282
2031	January	RU LNG / Coldest	50.2174	3.86654
2031	January	Q27 / Coldest+	50.5271	3.66317
2031	February	RU All / Normal	38.2234	7.12525
2031	February	Q29 / Normal	38.0198	6.75232
2031	February	Q29 / Mild	44.0533	6.02142
2031	February	Q29 / Coldest	39.3017	1.94068
2031	February	Baseline / Normal	37.5343	7.24807
2031	February	Q29 / Coldest+	39.0672	2.42574
2031	February	Baseline / Mild	44.0164	6.53263
2031	February	Baseline / Coldest	39.0732	2.56867
2031	February	RU All / Mild	44.3544	6.13655
2031	February	REPowerEU / Normal	36.6786	4.07846
2031	February	REPowerEU / Mild	42.062	3.8181
2031	February	REPowerEU / Coldest	42.1703	1.9785
2031	February	RU All / Coldest+	39.1087	3.3994
2031	February	RU LNG / Coldest+	38.4546	3.78143
2031	February	RU All / Coldest	41.9183	2.50061
2031	February	Baseline / Coldest+	38.4556	3.50185
2031	February	REPowerEU / Coldest+	41.6543	1.62866
2031	February	RU LNG / Normal	37.3347	7.29349
2031	February	US Delay / Normal	37.1038	6.97708
2031	February	US Delay / Mild	44.7811	5.83021
2031	February	US Delay / Coldest	40.7836	2.12313
2031	February	RU LNG / Mild	44.3012	6.46417
2031	February	US Delay / Coldest+	38.9599	3.40106
2031	February	Q27 / Normal	37.6928	7.1364
2031	February	Q27 / Mild	44.5976	6.52685
2031	February	Q27 Shock / Coldest	40.5371	2.07871
2031	February	RU LNG / Coldest	39.1931	2.6344
2031	February	Q27 / Coldest+	38.9808	3.34967
2031	March	RU All / Normal	37.2332	7.35646
2031	March	Q29 / Normal	37.3787	7.04903
2031	March	Q29 / Mild	37.3812	5.97557
2031	March	Q29 / Coldest	34.1003	0.413092
2031	March	Baseline / Normal	37.2319	7.5079
2031	March	Q29 / Coldest+	33.5669	1.69809
2031	March	Baseline / Mild	37.3787	6.4106
2031	March	Baseline / Coldest	33.7204	0.919363
2031	March	RU All / Mild	37.3787	5.47766
2031	March	REPowerEU / Normal	36.0986	4.40572
2031	March	REPowerEU / Mild	37.2607	3.74321
2031	March	REPowerEU / Coldest	36.933	1.63331
2031	March	RU All / Coldest+	33.554	2.16878
2031	March	RU LNG / Coldest+	32.5184	3.0708
2031	March	RU All / Coldest	36.9782	1.08583
2031	March	Baseline / Coldest+	32.4115	2.78258
2031	March	REPowerEU / Coldest+	37.1868	1.30969
2031	March	RU LNG / Normal	37.3347	7.54769
2031	March	US Delay / Normal	36.9066	7.25102
2031	March	US Delay / Mild	37.3787	5.87154
2031	March	US Delay / Coldest	33.9937	1.16953
2031	March	RU LNG / Mild	37.3787	6.31825
2031	March	US Delay / Coldest+	31.8202	2.85685
2031	March	Q27 / Normal	37.3787	7.38895
2031	March	Q27 / Mild	37.4243	6.85767
2031	March	Q27 Shock / Coldest	35.2884	0.419664
2031	March	RU LNG / Coldest	33.6352	1.06751
2031	March	Q27 / Coldest+	33.0131	2.62092
2031	April	RU All / Normal	37.3787	8.43213
2031	April	Q29 / Normal	37.3787	8.20202
2031	April	Q29 / Mild	37.3787	7.37019
2031	April	Q29 / Coldest	36.6931	0.967326
2031	April	Baseline / Normal	37.3787	8.61874
2031	April	Q29 / Coldest+	36.5652	2.49721
2031	April	Baseline / Mild	37.3787	7.65503
2031	April	Baseline / Coldest	37.1039	1.04984
2031	April	RU All / Mild	37.3787	6.84808
2031	April	REPowerEU / Normal	37.3787	5.03787
2031	April	REPowerEU / Mild	37.3787	4.69787
2031	April	REPowerEU / Coldest	37.3787	2.18712
2031	April	RU All / Coldest+	36.3555	3.19964
2031	April	RU LNG / Coldest+	35.9603	3.74155
2031	April	RU All / Coldest	37.3338	1.78415
2031	April	Baseline / Coldest+	36.0635	3.47085
2031	April	REPowerEU / Coldest+	37.3787	2.28705
2031	April	RU LNG / Normal	37.3787	8.65276
2031	April	US Delay / Normal	37.3787	8.37661
2031	April	US Delay / Mild	37.3787	7.26566
2031	April	US Delay / Coldest	36.7636	1.36654
2031	April	RU LNG / Mild	37.3787	7.66802
2031	April	US Delay / Coldest+	34.7201	3.90229
2031	April	Q27 / Normal	37.3787	8.47739
2031	April	Q27 / Mild	37.3787	8.10342
2031	April	Q27 Shock / Coldest	37.3765	0.998062
2031	April	RU LNG / Coldest	37.0121	1.05032
2031	April	Q27 / Coldest+	36.271	3.29224
2031	May	RU All / Normal	52.2455	10.1955
2031	May	Q29 / Normal	52.4523	10.0238
2031	May	Q29 / Mild	47.134	8.95725
2031	May	Q29 / Coldest	47.9255	2.43743
2031	May	Baseline / Normal	52.9921	10.2867
2031	May	Q29 / Coldest+	47.3289	2.69555
2031	May	Baseline / Mild	47.2017	9.11997
2031	May	Baseline / Coldest	48.8026	2.46285
2031	May	RU All / Mild	46.7196	8.63349
2031	May	REPowerEU / Normal	52.5558	7.4716
2031	May	REPowerEU / Mild	47.412	7.12223
2031	May	REPowerEU / Coldest	47.8541	3.48874
2031	May	RU All / Coldest+	46.7462	3.37103
2031	May	RU LNG / Coldest+	47.8026	3.24422
2031	May	RU All / Coldest	48.2358	3.21061
2031	May	Baseline / Coldest+	47.9491	3.01667
2031	May	REPowerEU / Coldest+	46.7824	2.89576
2031	May	RU LNG / Normal	53.2443	10.3131
2031	May	US Delay / Normal	52.3677	10.1478
2031	May	US Delay / Mild	47.1866	8.94878
2031	May	US Delay / Coldest	47.4464	2.60033
2031	May	RU LNG / Mild	46.7507	9.23961
2031	May	US Delay / Coldest+	44.9897	4.00104
2031	May	Q27 / Normal	52.77	10.1476
2031	May	Q27 / Mild	46.8271	9.46613
2031	May	Q27 Shock / Coldest	48.6132	2.56255
2031	May	RU LNG / Coldest	48.7888	2.4098
2031	May	Q27 / Coldest+	47.8864	2.98976
2031	June	RU All / Normal	66.2359	10.5947
2031	June	Q29 / Normal	66.4452	10.4324
2031	June	Q29 / Mild	57.6561	9.7233
2031	June	Q29 / Coldest	60.0666	4.95284
2031	June	Baseline / Normal	67.6882	10.6422
2031	June	Q29 / Coldest+	59.6287	5.24342
2031	June	Baseline / Mild	57.7497	9.81349
2031	June	Baseline / Coldest	61.3011	4.88219
2031	June	RU All / Mild	57.8794	9.80498
2031	June	REPowerEU / Normal	66.6474	8.25793
2031	June	REPowerEU / Mild	59.007	7.81074
2031	June	REPowerEU / Coldest	59.6211	5.24864
2031	June	RU All / Coldest+	59.0598	5.9384
2031	June	RU LNG / Coldest+	60.4883	5.62358
2031	June	RU All / Coldest	59.906	5.64472
2031	June	Baseline / Coldest+	60.5318	5.40757
2031	June	REPowerEU / Coldest+	58.1888	5.23796
2031	June	RU LNG / Normal	67.7572	10.6641
2031	June	US Delay / Normal	66.3163	10.5314
2031	June	US Delay / Mild	58.4271	9.67155
2031	June	US Delay / Coldest	59.2573	4.74177
2031	June	RU LNG / Mild	57.6028	9.99334
2031	June	US Delay / Coldest+	57.1258	6.1266
2031	June	Q27 / Normal	67.1433	10.5106
2031	June	Q27 / Mild	57.5536	10.0842
2031	June	Q27 Shock / Coldest	60.8344	5.07796
2031	June	RU LNG / Coldest	61.3736	4.74111
2031	June	Q27 / Coldest+	60.0598	5.52281
2031	July	RU All / Normal	79.7466	11.2867
2031	July	Q29 / Normal	80.0766	11.1661
2031	July	Q29 / Mild	67.364	9.12129
2031	July	Q29 / Coldest	72.5321	6.10772
2031	July	Baseline / Normal	82.1283	11.3106
2031	July	Q29 / Coldest+	72.6228	7.06918
2031	July	Baseline / Mild	67.5272	9.37783
2031	July	Baseline / Coldest	73.713	6.03507
2031	July	RU All / Mild	67.5487	9.31115
2031	July	REPowerEU / Normal	80.1601	9.14205
2031	July	REPowerEU / Mild	69.583	7.56884
2031	July	REPowerEU / Coldest	70.8345	6.16295
2031	July	RU All / Coldest+	72.2954	7.7848
2031	July	RU LNG / Coldest+	73.4902	7.46393
2031	July	RU All / Coldest	71.5274	6.75148
2031	July	Baseline / Coldest+	73.7325	7.25817
2031	July	REPowerEU / Coldest+	70.0776	6.98687
2031	July	RU LNG / Normal	81.821	11.3272
2031	July	US Delay / Normal	80.0707	11.2394
2031	July	US Delay / Mild	68.3397	9.19461
2031	July	US Delay / Coldest	71.125	5.63725
2031	July	RU LNG / Mild	67.2846	9.43464
2031	July	US Delay / Coldest+	69.0579	7.81111
2031	July	Q27 / Normal	80.9592	11.2205
2031	July	Q27 / Mild	67.6651	9.4566
2031	July	Q27 Shock / Coldest	73.4123	6.23284
2031	July	RU LNG / Coldest	73.8406	5.90031
2031	July	Q27 / Coldest+	72.3166	7.35809
2031	August	RU All / Normal	90.6937	10.6294
2031	August	Q29 / Normal	91.8878	10.8723
2031	August	Q29 / Mild	76.7928	6.50439
2031	August	Q29 / Coldest	83.1363	6.48278
2031	August	Baseline / Normal	93.7494	10.9813
2031	August	Q29 / Coldest+	83.3453	6.80572
2031	August	Baseline / Mild	77.1506	6.93357
2031	August	Baseline / Coldest	84.7838	6.24999
2031	August	RU All / Mild	76.6578	6.82069
2031	August	REPowerEU / Normal	93.0987	7.87433
2031	August	REPowerEU / Mild	79.9747	5.17155
2031	August	REPowerEU / Coldest	81.5641	5.45064
2031	August	RU All / Coldest+	83.1664	7.3375
2031	August	RU LNG / Coldest+	84.8563	6.7278
2031	August	RU All / Coldest	82.0807	6.78626
2031	August	Baseline / Coldest+	85.0755	6.71351
2031	August	REPowerEU / Coldest+	80.3257	6.7207
2031	August	RU LNG / Normal	93.3357	10.9884
2031	August	US Delay / Normal	91.5704	10.7796
2031	August	US Delay / Mild	77.1069	6.89276
2031	August	US Delay / Coldest	81.8485	5.84431
2031	August	RU LNG / Mild	76.244	6.96141
2031	August	US Delay / Coldest+	80.3041	7.1714
2031	August	Q27 / Normal	91.9924	10.9456
2031	August	Q27 / Mild	76.3887	6.98298
2031	August	Q27 Shock / Coldest	84.1439	6.5854
2031	August	RU LNG / Coldest	85.0702	6.04455
2031	August	Q27 / Coldest+	83.3033	6.93101
2031	September	RU All / Normal	96.7226	10.3242
2031	September	Q29 / Normal	97.6861	10.1984
2031	September	Q29 / Mild	86.4607	6.6355
2031	September	Q29 / Coldest	94.7478	8.47517
2031	September	Baseline / Normal	99.2613	10.2859
2031	September	Q29 / Coldest+	94.8364	7.80715
2031	September	Baseline / Mild	86.9209	7.02543
2031	September	Baseline / Coldest	96.4942	8.24391
2031	September	RU All / Mild	86.8086	7.02022
2031	September	REPowerEU / Normal	99.544	6.84479
2031	September	REPowerEU / Mild	90.2892	4.48659
2031	September	REPowerEU / Coldest	92.2712	6.89913
2031	September	RU All / Coldest+	94.8352	8.39409
2031	September	RU LNG / Coldest+	96.8308	7.73958
2031	September	RU All / Coldest	93.3849	8.79332
2031	September	Baseline / Coldest+	96.9495	7.76843
2031	September	REPowerEU / Coldest+	90.8389	7.55521
2031	September	RU LNG / Normal	98.7049	10.284
2031	September	US Delay / Normal	97.7733	10.1787
2031	September	US Delay / Mild	86.6698	7.18151
2031	September	US Delay / Coldest	93.105	7.57489
2031	September	RU LNG / Mild	85.7119	7.00126
2031	September	US Delay / Coldest+	91.3184	8.06301
2031	September	Q27 / Normal	97.4187	10.2852
2031	September	Q27 / Mild	85.6678	7.00797
2031	September	Q27 Shock / Coldest	95.8186	8.57769
2031	September	RU LNG / Coldest	96.9821	8.07004
2031	September	Q27 / Coldest+	94.9337	7.95349
2031	October	RU All / Normal	96.5502	9.55927
2031	October	Q29 / Normal	97.5221	9.52133
2031	October	Q29 / Mild	90.6929	6.79269
2031	October	Q29 / Coldest	100.773	9.34241
2031	October	Baseline / Normal	98.6479	9.46127
2031	October	Q29 / Coldest+	101.623	8.19552
2031	October	Baseline / Mild	91.1872	7.13209
2031	October	Baseline / Coldest	102.753	9.14318
2031	October	RU All / Mild	90.659	7.16582
2031	October	REPowerEU / Normal	99.309	6.86723
2031	October	REPowerEU / Mild	93.654	4.67494
2031	October	REPowerEU / Coldest	97.1913	7.42817
2031	October	RU All / Coldest+	101.502	8.97604
2031	October	RU LNG / Coldest+	103.773	8.10863
2031	October	RU All / Coldest	99.0932	9.96038
2031	October	Baseline / Coldest+	103.735	8.17943
2031	October	REPowerEU / Coldest+	96.5408	8.04109
2031	October	RU LNG / Normal	98.0963	9.38609
2031	October	US Delay / Normal	97.4721	9.40083
2031	October	US Delay / Mild	90.844	7.34777
2031	October	US Delay / Coldest	98.8247	8.71531
2031	October	RU LNG / Mild	90.702	7.06891
2031	October	US Delay / Coldest+	96.9679	8.87256
2031	October	Q27 / Normal	97.135	9.52684
2031	October	Q27 / Mild	90.666	7.15226
2031	October	Q27 Shock / Coldest	101.762	9.47485
2031	October	RU LNG / Coldest	103.327	9.01036
2031	October	Q27 / Coldest+	101.937	8.28701
2031	November	RU All / Normal	92.3068	7.18249
2031	November	Q29 / Normal	92.6287	7.19462
2031	November	Q29 / Mild	90.2826	5.95683
2031	November	Q29 / Coldest	97.1424	9.49663
2031	November	Baseline / Normal	93.2827	7.33703
2031	November	Q29 / Coldest+	97.5264	9.31675
2031	November	Baseline / Mild	90.3584	5.9054
2031	November	Baseline / Coldest	97.9673	9.37702
2031	November	RU All / Mild	90.1296	5.9276
2031	November	REPowerEU / Normal	93.4771	6.58293
2031	November	REPowerEU / Mild	91.7378	5.47443
2031	November	REPowerEU / Coldest	94.9533	8.14983
2031	November	RU All / Coldest+	97.6595	9.47461
2031	November	RU LNG / Coldest+	98.6122	9.27878
2031	November	RU All / Coldest	96.4611	9.63986
2031	November	Baseline / Coldest+	98.6646	9.30066
2031	November	REPowerEU / Coldest+	95.2286	8.65222
2031	November	RU LNG / Normal	93.075	7.18138
2031	November	US Delay / Normal	92.66	7.13909
2031	November	US Delay / Mild	89.8267	6.05811
2031	November	US Delay / Coldest	95.5276	9.44302
2031	November	RU LNG / Mild	89.9456	5.90904
2031	November	US Delay / Coldest+	94.6827	9.73753
2031	November	Q27 / Normal	92.4776	7.20705
2031	November	Q27 / Mild	90.4481	5.91214
2031	November	Q27 Shock / Coldest	97.9807	9.54506
2031	November	RU LNG / Coldest	98.4437	9.27098
2031	November	Q27 / Coldest+	97.6428	9.42155
2031	December	RU All / Normal	85.7088	6.27088
2031	December	Q29 / Normal	85.7088	6.27088
2031	December	Q29 / Mild	85.7088	6.27088
2031	December	Q29 / Coldest	85.7088	6.27088
2031	December	Baseline / Normal	85.7088	6.27088
2031	December	Q29 / Coldest+	85.7088	6.27088
2031	December	Baseline / Mild	85.7088	6.27088
2031	December	Baseline / Coldest	85.7088	6.27088
2031	December	RU All / Mild	85.7088	6.27088
2031	December	REPowerEU / Normal	85.7088	6.51533
2031	December	REPowerEU / Mild	85.7088	6.28514
2031	December	REPowerEU / Coldest	85.7088	6.34622
2031	December	RU All / Coldest+	85.7088	6.27088
2031	December	RU LNG / Coldest+	85.7088	6.27088
2031	December	RU All / Coldest	85.7088	6.27088
2031	December	Baseline / Coldest+	85.7088	6.27088
2031	December	REPowerEU / Coldest+	85.7088	6.35022
2031	December	RU LNG / Normal	85.7088	6.27088
2031	December	US Delay / Normal	85.7088	6.27088
2031	December	US Delay / Mild	85.7088	6.27088
2031	December	US Delay / Coldest	85.7088	6.27088
2031	December	RU LNG / Mild	85.7088	6.27088
2031	December	US Delay / Coldest+	85.7088	6.27088
2031	December	Q27 / Normal	85.7088	6.27088
2031	December	Q27 / Mild	85.7088	6.27088
2031	December	Q27 Shock / Coldest	85.7088	6.27088
2031	December	RU LNG / Coldest	85.7088	6.27088
2031	December	Q27 / Coldest+	85.7088	6.27088
2027	March	REPowerEU / Coldest		0.0302378
2027	March	REPowerEU / Coldest+		0.359544
2028	March	REPowerEU / Coldest+		0.878178

## Sheet: Power Generation
Year	Scenario	Generator	AT	BE	BG	CZ	DE	DK	EE	ES	FI	FR	GB	HR	HU	IT	LT	LU	LV	NL	NO	PL	PT	RO	SI	SK	CH	SE	SEM	GR
2027	Baseline / Normal	Biomass		1.31581				4.97446	1.0564		3.86393		1.90943		0.584691					0.600937		0.357683				0.45791
2027	Baseline / Normal	Nuclear			14.2961	26.0878				39.6539	33.0087	333.152	49.3944		17.7589					3.3679				11.9078	5.42496	19.6213	11.5765	43.6515
2027	Baseline / Normal	Offshore_Wind		12.9636			70.4565	20.9022			2.32744	15.6933	110.088			1.47119	1.16669		0.857693	35.5123		9.43357	0.654232					2.70715	7.19234	0.149408
2027	Baseline / Normal	Onshore_Wind	16.1996	10.529	1.67333	1.83962	165.042	15.718	1.46187	97.5913	32.4335	74.1123	54.8313	5.59202	0.701872	34.2984	5.32764	0.836383	0.557413	18.0081	19.5822	22.3483	20.174	11.6657	0.179301	0.673512	0.516333	44.6386	19.1881	12.5293
2027	Baseline / Normal	Other_RES				4.41944	20.5738		0.736869	4.43069	4.78657			1.98771	0.898255						2.41989e-06					1.22526		3.68288
2027	Baseline / Normal	Hydro_Reservoir	2.30958		2.04087	1.3508	0.726188			16.1914	13.2783	20.3086		3.6477		18.5278						0.391988	10.2834	4.58824		0.0662598		80.3555		4.26912
2027	Baseline / Normal	Hydro_Run_of_River_Pondage	33.8388	0.468601	0.515702	1.41871	20.1557			6.45214		50.6083	3.7039	1.54317	0.216191	21.2037	0.630615	0.131463	2.37532	0.12035			2.22371	10.7292	4.76202	4.94525	18.6795		0.668987	1.45513
2027	Baseline / Normal	Solar_PV	9.1822	8.98661	3.25927	3.31886	71.9454	5.56962	0.310191	44.1403	0.894411	35.1517	17.0436	0.384896	5.98773	49.9283	0.775768	0.473782	0.0297007	24.1475	0.455632	5.63945	10.262	5.36565	1.57738	1.15649	8.80504	4.12648		8.26373
2027	Baseline / Normal	Solar_Thermal								15.4999				0.543765		1.25842			0.0689666				0.540369							0.192366
2027	Baseline / Normal	Hydro_pump_storage_open_loop	5.28597		0.395227	0.0401513	0.343638			0.334506		-2.84251e-12		0.566352		2.93411					170.843	0.0868783	1.56048	1.30729		0.155364	19.5141			0.693461
2027	Baseline / Normal	Hydro_pump_storage_closed_loop	-4.31943e-12	-5.5167e-12	-7.46778e-14	0.00185	-4.88258e-12			-2.89153e-12		-3.09368e-12	-2.94152e-12			-4.66012e-12	-0.00450836	-5.12121e-12				-1.51007e-12			1.27124e-13	1.15553e-13	-5.45636e-12		-1.96538e-12	2.38272
2027	Baseline / Normal	Battery	-2.57471e-11	-7.41589e-12		-7.55033e-05	-2.50136e-11	-1.58908e-11		-7.6666e-12	-1.6603e-11	-8.60471e-12	-1.1193e-11	-4.78007e-12	-4.18187e-12	-5.21053e-12	-0.000126734		-5.19604e-06	-7.32038e-12	-2.64379e-11	3.68714e-12	-1.10992e-11	-3.82215e-12	-3.98531e-12		-1.29481e-11	-1.5961e-11	-1.5756e-12	-1.01666e-11
2027	Baseline / Normal	Lignite_existing			7.2598e-11	1.11031e-10	3.13112e-10								6.9124e-12							3.033e-10		4.35435e-11	1.99534e-11	2.33466e-12			1.81936e-12	1.03568e-11
2027	Baseline / Normal	Hard_Coal_existing			3.52665e-12	1.77474e-11	7.62784e-10	7.07383e-12		3.13665e-11	1.05318e-11			7.17627e-12	0.188046					3.15966e-10		60.5483		2.04148e-11	0.82902	7.251e-12
2027	Baseline / Normal	Hard_Coal_new												0.442818
2027	Baseline / Normal	Gas_existing	4.9078	55.5398	8.32632e-12	12.3997	74.3409	5.31479e-12		36.2674	0.0848695	52.191	128.348	0.313576	12.5461	191.267	0.489067		8.09669	81.0954		26.6303	24.6521	4.01449e-12	4.66547e-12	5.75171		0.54794	6.58058	37.4379
2027	Baseline / Normal	Gas_CCGT_new		5.90511		1.14283	1.15033															6.32616		11.0375						10.5155
2027	Baseline / Normal	Gas_OCGT_new		4.18383e-12	1.49087		6.3673e-12												0.02106			5.17705		1.92018e-11						5.06442e-12
2027	Baseline / Normal	Fossil_Oil_existing	3.45286e-12	3.33287e-12			2.82068e-12	1.67667e-12	3.78287e-12			1.88094e-11	2.5613e-12		6.63327e-12		3.11425e-12									3.20892e-12			1.83994e-11	7.12531e-12
2028	Baseline / Normal	Biomass		1.31581				4.95567	1.0564		3.73155		1.27296		0.52692					0.712283		0.357683				0.45791
2028	Baseline / Normal	Nuclear			14.2961	26.0878				33.7613	33.0087	329.234	52.0126		19.5258					3.3679				12.9192	5.42496	19.6213	10.2744	42.3178
2028	Baseline / Normal	Offshore_Wind		14.724			81.4427	23.9943			3.41358	18.2381	121.664			1.79812	1.75004		1.28654	40.4327		14.1504	0.751857					3.17527	10.7307	0.224113
2028	Baseline / Normal	Onshore_Wind	17.843	11.1154	1.75371	2.00598	170.547	16.0967	1.5963	101.745	35.5735	80.2199	58.0267	5.76808	0.701872	35.4217	5.32764	0.900088	0.666987	19.0562	19.5758	21.8668	21.2285	12.1226	0.209608	0.769728	0.559361	45.3635	19.729	13.3871
2028	Baseline / Normal	Other_RES				4.40291	20.7907		0.736869	4.85203	4.78657			2.27167	0.9748						2.41989e-06					1.24263		3.6988
2028	Baseline / Normal	Hydro_Reservoir	2.30958		1.98806	1.3508	0.726188			16.1914	13.8098	20.3086		3.52941		18.0964						0.391988	10.2834	4.28273		0.0662598		80.6197		4.26912
2028	Baseline / Normal	Hydro_Run_of_River_Pondage	33.8388	0.468601	0.515436	1.41871	20.1557			6.45214		50.6083	3.7039	1.54582	0.216191	21.2037	0.630679	0.131463	2.38392	0.12035			2.22371	10.7275	4.76202	4.94525	18.6795		0.668987	1.45513
2028	Baseline / Normal	Solar_PV	10.8303	9.60078	3.65492	3.6012	75.6915	5.83176	0.340054	49.6077	1.03499	41.4287	18.8042	0.396924	6.64903	56.017	0.829891	0.542744	0.0336153	26.0217	0.51086	5.63945	10.6822	5.80496	1.79656	1.23267	9.858	4.55396		8.95812
2028	Baseline / Normal	Solar_Thermal								16.8354				0.692064		1.57427			0.0862083				0.63399							0.192366
2028	Baseline / Normal	Hydro_pump_storage_open_loop	5.28597		0.349799	0.0401513	0.320647			1.41975e-11		3.3061e-13		0.571961		2.93411					172.118	0.0868783	1.56048	1.22579		0.155364	19.156			0.693461
2028	Baseline / Normal	Hydro_pump_storage_closed_loop	-2.31129e-11	-1.82142e-11	-1.93061e-12	-2.58244e-12	-1.7785e-11			2.15836e-13		6.24244e-13	-2.21554e-12			-1.25359e-11	0.000976357	-2.25987e-11				-1.09983e-12			-1.33582e-12	-1.73983e-12	-2.18869e-11		-2.8273e-12	3.57408
2028	Baseline / Normal	Battery	-2.96571e-11	-3.18902e-11		-6.24187e-12	-2.92273e-11	-1.38481e-10		-2.86308e-12	-8.32836e-11	-1.97436e-12	-1.07687e-11	-3.97407e-12	-4.03486e-12	-2.11433e-11	7.34026e-05		2.97722e-06	-3.05808e-11	-1.55376e-10	8.58344e-12	-1.22511e-12	-4.07524e-12	-3.86923e-12		-3.66873e-11	-9.77271e-11	-3.24839e-11	-5.30664e-11
2028	Baseline / Normal	Lignite_existing			6.17269e-11	8.70708e-11	2.92087e-10								4.47138e-12							3.05594e-10		4.31493e-11	1.69507e-11	2.15218e-12			1.5603e-12	6.80079e-12
2028	Baseline / Normal	Hard_Coal_existing			2.59796e-12	7.50684e-12	5.99861e-10	4.83916e-12		2.04927e-11	7.9648e-12			6.28912e-12	4.36084e-11					8.73723e-11		57.7307		1.67623e-11	1.16356e-10	6.59645e-12
2028	Baseline / Normal	Hard_Coal_new												0.442818
2028	Baseline / Normal	Gas_existing	2.33892	50.8122	8.1179e-12	12.3997	55.3417	5.36597e-12		17.1816	0.0107668	51.7931	125.421	2.24899e-10	8.21146	183.3	0.447301		6.78272	77.5323		26.6303	23.8214	3.9942e-12	4.80307e-12	5.75171		0.146655	1.33899	34.4334
2028	Baseline / Normal	Gas_CCGT_new		6.79883		2.59867	1.72549															6.32616		13.3552						11.3163
2028	Baseline / Normal	Gas_OCGT_new		4.40911e-12	5.78182e-11		6.66392e-12												0.04212			5.17705		1.44282e-11						5.26138e-12
2028	Baseline / Normal	Fossil_Oil_existing	3.27373e-12	3.18091e-12			2.66118e-12	1.61918e-12	3.58624e-12			1.60619e-11	2.24566e-12		6.11819e-12		2.9584e-12									2.98656e-12			1.84609e-11	6.82855e-12
2029	Baseline / Normal	Biomass		1.31581				4.93688	1.0564		3.59917		0.636478		0.469149					0.82363		0.357683				0.45791
2029	Baseline / Normal	Nuclear			14.2961	26.0878				27.8687	33.0087	325.316	54.6308		21.2927					3.3679				13.9305	5.42496	19.6213	8.97241	40.9841
2029	Baseline / Normal	Offshore_Wind		16.4843			92.4289	27.0864			4.49972	20.783	133.24			2.12506	2.33338		1.71539	45.3531		18.8671	0.849482					3.6434	14.269	0.298817
2029	Baseline / Normal	Onshore_Wind	19.4864	11.7017	1.83408	2.17234	176.053	16.4754	1.73074	105.898	38.7136	86.3275	61.2221	5.94414	0.701872	36.545	5.32764	0.963793	0.776561	20.1042	19.5694	21.3853	22.283	12.5796	0.239915	0.865944	0.602389	46.0885	20.2699	14.2448
2029	Baseline / Normal	Other_RES				4.38637	21.0077		0.736869	5.27337	4.78657			2.55563	1.05135						2.41989e-06					1.26		3.71515
2029	Baseline / Normal	Hydro_Reservoir	2.30958		2.02418	1.3508	0.726188			16.1914	12.5796	20.3086		3.77722		21.936						0.392808	10.2834	4.87502		0.0662598		77.8814		4.26912
2029	Baseline / Normal	Hydro_Run_of_River_Pondage	33.8444	0.468601	0.515968	1.41871	20.1605			6.45214		50.6083	3.7039	1.54449	0.216191	21.21	0.630807	0.131505	2.39992	0.12035			2.22371	10.7308	4.76202	4.94525	18.6837		0.668987	1.45513
2029	Baseline / Normal	Solar_PV	12.4784	10.215	4.05057	3.88353	79.4376	6.0939	0.369917	55.0751	1.17556	47.7056	20.5648	0.408952	7.31033	62.1056	0.884015	0.611707	0.0375298	27.8958	0.566089	5.63945	11.1024	6.24427	2.01574	1.30884	10.911	4.98145		9.6525
2029	Baseline / Normal	Solar_Thermal								18.1709				0.840364		1.89013			0.10345				0.72761							0.192366
2029	Baseline / Normal	Hydro_pump_storage_open_loop	5.28597		0.402284	0.0401513	0.322589			-0.0398676		-1.26319e-11		0.569156		3.24349					166.063	0.0883783	1.56048	1.36664		0.155364	19.2062			0.693461
2029	Baseline / Normal	Hydro_pump_storage_closed_loop	-1.62224e-11	-2.7092e-11	-3.09988e-11	-3.62508e-11	-1.99293e-11			-1.22509e-11		-1.4971e-11	4.20286e-12			-2.55047e-11	-0.000150742	-1.83376e-11				-6.90965e-13			-3.01492e-11	-3.07106e-11	-3.48948e-11		3.62964e-12	4.76544
2029	Baseline / Normal	Battery	-8.4204e-12	-2.32638e-11		-9.163e-05	-9.07486e-12	-9.82628e-09		-0.000466667	-8.55348e-09	-5.62222e-05	1.64595e-11	-5.33333e-06	-8.88888e-06	-2.47775e-11	-2.93333e-05		-1.77772e-06	-3.28215e-11	-9.39667e-07	1.61212e-11	-3.53334e-07	-9.99999e-06	-1.64444e-05		-3.31018e-11	-0.000598595	2.70887e-11	-8.11219e-11
2029	Baseline / Normal	Lignite_existing			5.22012e-11	8.1954e-11	2.57265e-10								2.70381e-12							3.04075e-10		4.43587e-11	1.49509e-11	2.04994e-12			1.47534e-12	3.75783e-12
2029	Baseline / Normal	Hard_Coal_existing			1.88866e-12	4.36904e-12	5.07396e-10	3.11364e-12		9.66157e-12	5.96939e-12			5.89654e-12	1.37359e-11					4.52647e-11		54.9459		1.39595e-11	2.72851e-11	6.19559e-12
2029	Baseline / Normal	Hard_Coal_new												0.332114
2029	Baseline / Normal	Gas_existing	2.22393	46.9085	6.74509e-12	12.3997	37.5701	5.29617e-12		15.0589	4.29098e-11	49.0593	119.755	7.32349e-11	0.0691523	169.595	0.426595		6.41831	65.3632		26.6303	21.5014	3.68144e-12	4.64942e-12	5.75171		0.110663	0.588226	31.4289
2029	Baseline / Normal	Gas_CCGT_new		7.69256		4.05451	2.30065															6.32616		15.6728						12.117
2029	Baseline / Normal	Gas_OCGT_new		4.51298e-12	2.30218e-11		6.38935e-12												0.04212			5.17705		9.80969e-12						5.32465e-12
2029	Baseline / Normal	Fossil_Oil_existing	3.12518e-12	3.05397e-12			2.45771e-12	1.54516e-12	3.32066e-12			1.24957e-11	1.9609e-12		5.57076e-12		2.78933e-12									2.83378e-12			1.82823e-11	6.33674e-12
2030	Baseline / Normal	Biomass						4.91809	1.0564		3.46679				0.411378					0.934977		0.357683				0.45791
2030	Baseline / Normal	Nuclear			14.2961	26.0878				21.9761	33.0087	321.398	57.249		23.0596					3.3679				14.9418	5.42496	19.6213	7.67038	39.6505
2030	Baseline / Normal	Offshore_Wind		18.2447			103.415	30.1786			5.58586	23.3279	144.817			2.45199	2.91673		2.14423	50.2735		23.5839	0.947107					4.11153	17.8074	0.373521
2030	Baseline / Normal	Onshore_Wind	21.1298	12.2881	1.91446	2.3387	181.559	16.8542	1.86517	110.051	41.8536	92.4351	64.4176	6.1202	0.701872	37.6683	5.32764	1.0275	0.886135	21.1523	19.5631	20.9038	23.3376	13.0366	0.270222	0.96216	0.645417	46.8134	20.8107	15.1025
2030	Baseline / Normal	Other_RES				4.36984	21.2246		0.736869	5.69472	4.78657			2.83959	1.12789						2.41989e-06					1.27737		3.73128
2030	Baseline / Normal	Hydro_Reservoir	1.9829		1.81206	1.3508	0.726188			11.236	12.7619	18.4019		2.69029		16.6569						0.39158	10.2834	3.5645		0.0662598		73.2257		3.01601
2030	Baseline / Normal	Hydro_Run_of_River_Pondage	33.8332	0.468601	0.515702	1.41871	20.151			6.45214		50.6083	3.7039	1.54449	0.216191	21.2038	0.630679	0.131422	2.38392	0.12035			2.22371	10.7292	4.76202	4.94525	18.6753		0.668987	1.45513
2030	Baseline / Normal	Solar_PV	14.1265	10.8291	4.44622	4.16587	83.1837	6.35605	0.39978	60.5426	1.31614	53.9826	22.3254	0.42098	7.97162	68.1942	0.938138	0.68067	0.0414444	29.77	0.621317	5.63945	11.5226	6.68359	2.23492	1.38502	11.9639	5.40894		10.3469
2030	Baseline / Normal	Solar_Thermal								19.5064				0.988663		2.20599			0.120692				0.82123							0.192366
2030	Baseline / Normal	Hydro_pump_storage_open_loop	4.52682		0.242694	0.0401513	0.1539			-1.76952		-0.0483551		0.569156		2.93411					149.645	0.0862952	0.592353	0.238036		0.155364	15.8238			0.693461
2030	Baseline / Normal	Hydro_pump_storage_closed_loop	-0.00101771	-4.03237e-09	-0.00528074	-0.00208901	-0.129493			-0.070275		-0.00466881	-0.0179419			-2.84835e-09	-0.00549832	-0.0027784				-1.41177e-12			-0.00149168	-0.00231361	-0.037256		-0.000573333	5.9568
2030	Baseline / Normal	Battery	-0.00274571	-3.81705e-09		-0.000496542	-0.00825316	-2.21064e-05		-0.000555556	-4.53868e-05	-5.62222e-05	-0.00111333	-3.31959e-05	-4.42795e-05	-3.24227e-09	-3.11111e-05		-2.22224e-06	-0.0288442	-4.26263e-07	5.31689e-12	-3.53334e-07	-5.53548e-05	-8.19465e-05		-0.0010748	-0.000326626	-0.000104444	-4.65909e-09
2030	Baseline / Normal	Lignite_existing			4.94284e-11	7.1947e-11	2.42305e-10															3.09581e-10		4.2762e-11	1.31984e-11	2.01632e-12			1.37686e-12
2030	Baseline / Normal	Hard_Coal_existing					3.81436e-10				4.55991e-12			5.73801e-12								52.1682		1.18871e-11	1.69369e-11	6.18551e-12
2030	Baseline / Normal	Hard_Coal_new												9.1195e-11
2030	Baseline / Normal	Gas_existing	2.10895	47.574	4.60436e-12	12.3997	25.2718	5.28245e-12		16.0246	5.05251e-11	47.7835	113.294	1.58449e-11	1.79678e-11	167.99	0.394478		5.99211	63.048		26.6303	19.9913	3.0886e-12	4.22605e-12	5.32001		0.0746718	0.137811	29.2681
2030	Baseline / Normal	Gas_CCGT_new		8.58628		5.51035	2.87582															6.32616		17.9905						12.9177
2030	Baseline / Normal	Gas_OCGT_new		4.58148e-12	7.09792e-12		6.29521e-12												0.04212			5.17705		5.5925e-12						5.32097e-12
2030	Baseline / Normal	Fossil_Oil_existing	3.09641e-12	3.00228e-12			2.40125e-12	1.52205e-12	3.22892e-12			1.05217e-11	1.71698e-12		5.21405e-12		2.71214e-12									2.70237e-12			1.79809e-11	5.99601e-12
2031	Baseline / Normal	Biomass						4.91809	1.0564		3.46679				0.411378					0.934977		0.357683				0.45791
2031	Baseline / Normal	Nuclear			14.2961	26.0878				21.9761	33.0087	321.398	57.249		23.0596					3.3679				14.9418	5.42496	19.6213	7.67038	39.6505
2031	Baseline / Normal	Offshore_Wind		18.2447			103.415	30.1786			5.58586	23.3279	144.817			2.45199	2.91673		2.14423	50.2735		23.5839	0.947107					4.11153	17.8074	0.373521
2031	Baseline / Normal	Onshore_Wind	21.1298	12.2881	1.91446	2.3387	181.559	16.8542	1.86517	110.051	41.8536	92.4351	64.4176	6.1202	0.701872	37.6683	5.32764	1.0275	0.886135	21.1523	19.5631	20.9038	23.3376	13.0366	0.270222	0.96216	0.645417	46.8134	20.8107	15.1025
2031	Baseline / Normal	Other_RES				4.36984	21.2246		0.736869	5.69472	4.78657			2.83959	1.12789						2.41989e-06					1.27737		3.73128
2031	Baseline / Normal	Hydro_Reservoir	2.32927		1.9177	1.34955	0.605219			15.3226	14.0679	17.2154		3.62362		17.5742						0.391986	9.63862	4.41805		0.057639		77.8095		3.72223
2031	Baseline / Normal	Hydro_Run_of_River_Pondage	33.8416	0.468527	0.515434	1.41849	20.1581			6.45187		50.6015	3.70285	1.54249	0.216164	21.2006	0.630615	0.131485	2.37592	0.120331			2.22051	10.7275	4.7603	4.93937	18.6816		0.668879	1.45494
2031	Baseline / Normal	Solar_PV	14.1265	10.8291	4.44622	4.16587	83.1837	6.35605	0.39978	60.5426	1.31614	53.9826	22.3254	0.42098	7.97162	68.1942	0.938138	0.68067	0.0414444	29.77	0.621317	5.63945	11.5226	6.68359	2.23492	1.38502	11.9639	5.40894		10.3469
2031	Baseline / Normal	Solar_Thermal								19.5064				0.988663		2.20599			0.120692				0.82123							0.192366
2031	Baseline / Normal	Hydro_pump_storage_open_loop	5.34251		0.458481	0.0390013	0.404575			-0.728243		-0.0345935		0.560006		2.77942					182.619	0.0867114	1.51966	1.64549		0.132589	22.9899			0.691211
2031	Baseline / Normal	Hydro_pump_storage_closed_loop	-0.000182286	-0.00353333	-0.000985928	-0.000377654	-0.0319541			-0.0122583		-0.00475518	-0.00404146			-0.0469333	-0.00156834	-0.000554931				-1.39213e-12			-0.000238988	-0.000419721	-0.00941067		-0.00143333	5.9568
2031	Baseline / Normal	Battery	-0.000272003	-0.00240362		-5.17709e-05	-0.000804654	-2.89611e-06		-0.00305556	-4.77046e-05	-0.000309222	-0.00612333	-3.4708e-06	-4.60942e-06	-0.0171136	-0.000186667		-1.33333e-05	0.0129797	-3.42215e-07	5.03153e-12	-1.94333e-06	-5.7563e-06	-8.49797e-06		-4.08767e-05	-0.000277298	-0.000574444	-0.000122217
2031	Baseline / Normal	Lignite_existing			5.94815e-11	6.92105e-11	2.57448e-10															3.13504e-10		4.27972e-11	1.35991e-11	2.09568e-12			1.40392e-12
2031	Baseline / Normal	Hard_Coal_existing					4.86317e-10				4.59883e-12			6.02767e-12								52.1673		1.32438e-11	1.93831e-11	6.85884e-12
2031	Baseline / Normal	Hard_Coal_new												0.184508
2031	Baseline / Normal	Gas_existing	7.07849e-10	37.1234	4.16059e-12	12.3997	23.8383	4.89119e-12		14.4676	4.51678e-11	38.3377	106.868	1.38461e-11	1.55766e-11	157.546	0.394478		5.48124	48.0338		26.6303	19.9913	2.83972e-12	3.93634e-12	3.88209		0.0746718	0.139211	28.2554
2031	Baseline / Normal	Gas_CCGT_new		8.58628		5.51035	2.87582															6.32616		17.9905						12.9177
2031	Baseline / Normal	Gas_OCGT_new		4.41296e-12	6.2457e-12		6.06518e-12												0.04212			5.17705		5.01618e-12						5.08093e-12
2031	Baseline / Normal	Fossil_Oil_existing	3.32802e-12	3.23027e-12			2.86471e-12	1.64509e-12	3.47558e-12			1.57066e-11	1.76536e-12		6.4004e-12		2.82709e-12									2.86806e-12			1.80821e-11	7.37038e-12
2027	Baseline / Mild	Biomass		1.31581				4.97446	1.0564		3.86393		1.90943		0.584691					0.600937		0.357683				0.45791
2027	Baseline / Mild	Nuclear			14.2961	26.0878				39.6539	33.0087	333.152	49.3944		17.7589					3.3679				11.9078	5.42496	19.6213	11.5765	43.6515
2027	Baseline / Mild	Offshore_Wind		12.2031			70.4565	21.9359			2.55729	15.6933	110.088			1.61352	1.26215		0.857693	35.8011		9.43357	0.618061					2.38643	8.20478	0.149408
2027	Baseline / Mild	Onshore_Wind	17.4226	10.3892	1.72539	1.9729	165.042	17.2387	1.50672	97.5913	35.0318	74.1123	54.8313	6.23101	0.650525	37.5527	5.38053	0.92867	0.557413	18.6012	19.5822	22.3483	18.0061	10.7294	0.15801	0.632242	0.550486	41.2009	24.8227	12.5293
2027	Baseline / Mild	Other_RES				4.41944	20.5738		0.736869	4.43069	4.78657			1.98771	0.898255						2.41989e-06					1.22526		3.68288
2027	Baseline / Mild	Hydro_Reservoir	2.50439		2.48055	1.25701	0.720959			16.1914	14.3262	20.3086		8.69864		20.4243						0.391988	10.502	5.76625		0.0608833		65.3849		3.40396
2027	Baseline / Mild	Hydro_Run_of_River_Pondage	29.6421	0.506268	1.49712	1.35852	20.156			6.45214		50.6083	3.70388	2.40958	0.200111	22.1443	0.470361	0.120951	2.36792	0.123697			2.34262	11.7178	6.77469	4.82822	17.9156		0.880604	1.45513
2027	Baseline / Mild	Solar_PV	9.32635	8.85226	3.08244	3.4365	71.9454	5.73328	0.321766	44.1403	0.934623	35.1517	17.0436	0.363096	5.85932	50.7659	0.806024	0.469026	0.0297007	23.1358	0.455632	5.63945	10.1887	5.42478	1.46194	1.11213	8.49739	4.16429		8.26373
2027	Baseline / Mild	Solar_Thermal								15.4999				0.505923		1.27243			0.0689666				0.535917							0.192366
2027	Baseline / Mild	Hydro_pump_storage_open_loop	5.73913		0.496689	0.05756	0.339155			0.334506		-1.30863e-11		0.8883		2.64299					169.695	0.0868783	1.48034	1.97951		0.171849	22.6955			0.693461
2027	Baseline / Mild	Hydro_pump_storage_closed_loop	-1.57527e-11	-2.84558e-11	-1.27378e-11	-1.75646e-11	-2.02093e-11			-1.41415e-11		-1.34947e-11	-1.30992e-11			-2.60343e-11	-3.19911e-11	-1.91376e-11				-6.81155e-12			-8.49157e-12	-1.11781e-11	-2.66714e-11		-1.36251e-11	2.38272
2027	Baseline / Mild	Battery	-2.87457e-11	-3.04477e-11		-4.33551e-11	-3.06074e-11	-3.88089e-11		-4.164e-11	-4.16615e-11	-4.08839e-11	-3.85748e-11	-2.90308e-11	-4.19186e-11	-2.92385e-11	-2.57778e-05		-8.88911e-07	-3.28109e-11	-5.81017e-11	1.49722e-11	-4.47383e-11	-4.07511e-11	-2.63247e-11		-4.39084e-11	-3.83361e-11	-4.01556e-11	-4.29466e-11
2027	Baseline / Mild	Lignite_existing			1.29066e-10	4.17586e-10	1.24522e-09								2.22823e-11							1.25673e-09		1.89627e-10	6.39494e-11	8.93521e-12			7.05153e-12	4.13001e-11
2027	Baseline / Mild	Hard_Coal_existing			1.33612e-11	3.8198e-11	2.81491e-09	2.79097e-11		1.27869e-10	3.3818e-11			2.29484e-11	3.28398e-10					7.26599e-10		60.5107		6.05827e-11	4.38503e-10	2.25028e-11
2027	Baseline / Mild	Hard_Coal_new												0.369015
2027	Baseline / Mild	Gas_existing	2.4539	56.2707	3.07659e-11	12.3997	73.9654	2.59933e-11		29.3562	2.27957e-10	48.4539	130.412	1.97683e-10	8.32893e-09	183.217	0.231632		8.06551	94.5466		26.6303	25.4523	1.73971e-11	2.04035e-11	5.75171		0.182647	4.45405	37.9476
2027	Baseline / Mild	Gas_CCGT_new		5.90511		1.14283	1.15033															6.32616		11.0375						10.5155
2027	Baseline / Mild	Gas_OCGT_new		1.97704e-11	1.25291e-10		2.99468e-11												0.06318			5.17705		4.70966e-11						2.36966e-11
2027	Baseline / Mild	Fossil_Oil_existing	1.26355e-11	1.21757e-11			9.06979e-12	6.15909e-12	1.26282e-11			2.90692e-11	9.86465e-12		1.80562e-11		1.1816e-11									1.16919e-11			7.24131e-11	2.12057e-11
2028	Baseline / Mild	Biomass		1.31581				4.95567	1.0564		3.73155		1.27296		0.52692					0.712283		0.357683				0.45791
2028	Baseline / Mild	Nuclear			14.2961	26.0878				33.7613	33.0087	329.234	52.0126		19.5258					3.3679				12.9192	5.42496	19.6213	10.2744	42.3178
2028	Baseline / Mild	Offshore_Wind		13.8602			81.4427	25.181			3.75069	18.2381	121.664			1.97208	1.89323		1.28654	40.7615		14.1504	0.710288					2.7991	12.2412	0.224113
2028	Baseline / Mild	Onshore_Wind	19.1902	10.9678	1.80827	2.15131	170.547	17.654	1.64528	101.745	38.4234	80.2199	58.0267	6.42718	0.650525	38.7826	5.38053	0.999405	0.666987	19.6838	19.5758	21.8668	18.9473	11.1497	0.184719	0.722562	0.596359	41.87	25.5223	13.3871
2028	Baseline / Mild	Other_RES				4.40291	20.7907		0.736869	4.85203	4.78657			2.27167	0.9748						2.41989e-06					1.24263		3.6988
2028	Baseline / Mild	Hydro_Reservoir	2.51596		2.61915	1.25935	0.673962			13.3146	14.3262	18.3903		8.23317		17.6674						0.391988	10.917	5.37751		0.0637001		64.5797		2.83583
2028	Baseline / Mild	Hydro_Run_of_River_Pondage	29.639	0.506268	1.49738	1.35894	20.1534			6.45214		50.6083	3.70593	2.41156	0.200166	22.1443	0.470489	0.12093	2.38392	0.123697			2.34278	11.7208	6.77622	4.83679	17.9134		0.881036	1.45513
2028	Baseline / Mild	Solar_PV	11.0003	9.45726	3.45663	3.72884	75.6915	6.00312	0.352743	49.6077	1.08152	41.4287	18.8042	0.374443	6.50644	56.9566	0.862258	0.537296	0.0336153	24.9314	0.51086	5.63945	10.6059	5.86894	1.66507	1.18538	9.51356	4.5957		8.95812
2028	Baseline / Mild	Solar_Thermal								16.8354				0.643902		1.5918			0.0862083				0.628766							0.192366
2028	Baseline / Mild	Hydro_pump_storage_open_loop	5.93491		0.504973	0.059238	0.284671			0.0792902		-1.20916e-11		0.896635		2.64299					166.443	0.0868783	1.2892	1.91604		0.200991	18.3357			0.693461
2028	Baseline / Mild	Hydro_pump_storage_closed_loop	-1.55648e-10	-1.93764e-10	-4.82585e-11	-5.17075e-11	-1.0503e-10			-1.32674e-11		-1.25355e-11	-1.10989e-11			-1.74177e-10	-3.87377e-10	-1.52347e-10				-4.93214e-12			-3.51929e-11	-4.42724e-11	-1.09186e-10		-1.30304e-11	3.57408
2028	Baseline / Mild	Battery	-2.22385e-10	-2.6107e-10		-5.19731e-11	-2.10589e-10	-2.3992e-08		-4.27536e-11	-1.98089e-08	-3.61818e-11	-2.87416e-11	-5.5561e-11	-5.53063e-11	-2.21101e-10	-2.75559e-05		-1.33375e-06	-2.51626e-10	-2.22962e-08	3.3638e-11	-1.23108e-10	-5.89961e-11	-5.37813e-11		-1.63173e-10	-3.24367e-08	-3.11366e-11	-0.000111106
2028	Baseline / Mild	Lignite_existing			9.41386e-11	3.82489e-10	1.25109e-09								1.5393e-11							1.17174e-09		1.76395e-10	5.08678e-11	8.13844e-12			6.29239e-12	2.64594e-11
2028	Baseline / Mild	Hard_Coal_existing			9.75482e-12	2.3389e-11	1.98045e-09	1.89006e-11		7.65366e-11	2.63085e-11			1.98327e-11	2.50895e-11					2.89883e-10		57.7295		4.71279e-11	6.44355e-11	2.01099e-11
2028	Baseline / Mild	Hard_Coal_new												9.85472e-11
2028	Baseline / Mild	Gas_existing	0.99921	50.9126	2.31676e-11	12.3997	50.3285	2.62618e-11		25.9988	1.78335e-10	43.6085	130.507	7.28146e-11	9.26151e-11	178.731	0.191723		6.2663	85.9497		26.6303	24.5634	1.54483e-11	1.97844e-11	5.2724		0.146655	0.733686	35.5952
2028	Baseline / Mild	Gas_CCGT_new		6.79883		2.59867	1.72549															6.32616		13.3552						11.3163
2028	Baseline / Mild	Gas_OCGT_new		2.03752e-11	3.6432e-11		3.0489e-11												0.02106			5.17705		2.8401e-11						2.49963e-11
2028	Baseline / Mild	Fossil_Oil_existing	1.19983e-11	1.1509e-11			8.63893e-12	5.93964e-12	1.17546e-11			2.53018e-11	8.74441e-12		1.65206e-11		1.09888e-11									1.07526e-11			6.89355e-11	2.01027e-11
2029	Baseline / Mild	Biomass		1.31581				4.93688	1.0564		3.59917		0.636478		0.469149					0.82363		0.357683				0.45791
2029	Baseline / Mild	Nuclear			14.2961	26.0878				27.8687	33.0087	325.316	54.6308		21.2927					3.3679				13.9305	5.42496	19.6213	8.97241	40.9841
2029	Baseline / Mild	Offshore_Wind		15.5173			92.4289	28.4261			4.94409	20.783	133.24			2.33064	2.5243		1.71539	45.7219		18.8671	0.802516					3.21177	16.2777	0.298817
2029	Baseline / Mild	Onshore_Wind	20.9577	11.5464	1.89114	2.32972	176.053	18.0694	1.78384	105.898	41.8149	86.3275	61.2221	6.62336	0.650525	40.0125	5.38053	1.07014	0.776561	20.7664	19.5694	21.3853	19.8886	11.57	0.211428	0.812883	0.642233	42.5391	26.222	14.2448
2029	Baseline / Mild	Other_RES				4.38637	21.0077		0.736869	5.27337	4.78657			2.55563	1.05135						2.41989e-06					1.26		3.71515
2029	Baseline / Mild	Hydro_Reservoir	2.64386		2.56214	1.25818	0.809093			18.2636	13.4141	20.3202		8.51659		22.0436						0.392808	10.4345	5.71276		0.0647535		65.0678		5.63145
2029	Baseline / Mild	Hydro_Run_of_River_Pondage	29.6445	0.506268	1.49765	1.35873	20.1581			6.45214		50.6083	3.7039	2.40957	0.200139	22.1474	0.470617	0.120971	2.39992	0.123697			2.34566	11.7193	6.77461	4.83251	17.9176		0.88082	1.45513
2029	Baseline / Mild	Solar_PV	12.6743	10.0622	3.83081	4.02118	79.4376	6.27296	0.383721	55.0751	1.22841	47.7056	20.5648	0.38579	7.15355	63.1474	0.918492	0.605566	0.0375298	26.727	0.566089	5.63945	11.0232	6.31309	1.86821	1.25864	10.5297	5.0271		9.6525
2029	Baseline / Mild	Solar_Thermal								18.1709				0.781881		1.91117			0.10345				0.721615							0.192366
2029	Baseline / Mild	Hydro_pump_storage_open_loop	5.87446		0.523358	0.058399	0.425597			0.190675		1.73286e-11		0.887953		2.77446					164.862	0.0883783	1.89186	1.96283		0.201413	19.0181			0.693461
2029	Baseline / Mild	Hydro_pump_storage_closed_loop	-5.75075e-11	-3.75844e-09	-6.00131e-11	-6.71063e-11	-7.33951e-11			1.80871e-11		1.94621e-11	1.82488e-11			-3.8127e-09	-2.81895e-08	-6.83427e-11				-3.11225e-12			-5.28261e-11	-6.0194e-11	-1.6543e-10		1.51746e-11	4.76544
2029	Baseline / Mild	Battery	-2.16841e-11	-3.56656e-09		-5.67233e-11	-2.38855e-11	-2.49561e-08		5.69529e-11	-1.72562e-08	6.06146e-11	4.71564e-11	-6.44045e-11	-6.30926e-11	-4.2808e-09	-2.93331e-05		-1.77745e-06	-3.63854e-09	-9.49618e-07	6.17975e-11	1.82847e-10	-5.64916e-11	-6.15572e-11		-1.4508e-10	-0.000613108	-8.9111e-05	-6.95545e-10
2029	Baseline / Mild	Lignite_existing			7.11818e-11	3.41184e-10	1.11078e-09								1.00626e-11							1.05604e-09		1.59396e-10	4.23405e-11	7.85435e-12			5.95675e-12	1.48593e-11
2029	Baseline / Mild	Hard_Coal_existing			7.08823e-12	1.4496e-11	1.52052e-09	1.23808e-11		3.43767e-11	2.07209e-11			1.85381e-11	1.83344e-11					1.66592e-10		54.9459		3.85916e-11	5.3369e-11	1.89986e-11
2029	Baseline / Mild	Hard_Coal_new												5.84228e-11
2029	Baseline / Mild	Gas_existing	4.22406e-09	48.3126	2.12454e-11	12.3997	26.2156	2.55459e-11		0.426017	1.58161e-10	48.4539	127.289	6.28716e-11	7.21299e-11	161.707	0.172381		3.64821	72.1624		26.6303	21.9152	1.46838e-11	1.94488e-11	4.79309		2.84225e-10	0.492388	29.9629
2029	Baseline / Mild	Gas_CCGT_new		7.69256		4.05451	2.30065															6.32616		15.6728						12.117
2029	Baseline / Mild	Gas_OCGT_new		2.07163e-11	3.01137e-11		2.84942e-11												0.02106			5.17705		2.49746e-11						2.51063e-11
2029	Baseline / Mild	Fossil_Oil_existing	1.14484e-11	1.10635e-11			8.18067e-12	5.724e-12	1.11119e-11			2.13672e-11	7.74412e-12		1.54453e-11		1.05704e-11									1.03383e-11			6.35172e-11	1.86679e-11
2030	Baseline / Mild	Biomass						4.91809	1.0564		3.46679				0.411378					0.934977		0.357683				0.45791
2030	Baseline / Mild	Nuclear			14.2961	26.0878				21.9761	33.0087	321.398	57.249		23.0596					3.3679				14.9418	5.42496	19.6213	7.67038	39.6505
2030	Baseline / Mild	Offshore_Wind		17.1744			103.415	31.6711			6.13749	23.3279	144.817			2.6892	3.15538		2.14423	50.6823		23.5839	0.894743					3.62444	20.3141	0.373521
2030	Baseline / Mild	Onshore_Wind	22.7252	12.125	1.97402	2.50814	181.559	18.4847	1.9224	110.051	45.2065	92.4351	64.4176	6.81954	0.650525	41.2423	5.38053	1.14087	0.886135	21.849	19.5631	20.9038	20.8298	11.9902	0.238136	0.903203	0.688107	43.2082	26.9217	15.1025
2030	Baseline / Mild	Other_RES				4.36984	21.2246		0.736869	5.69472	4.78657			2.83959	1.12789						2.41989e-06					1.27737		3.73128
2030	Baseline / Mild	Hydro_Reservoir	2.33001		2.17187	1.25818	0.690671			12.0408	13.7026	20.3086		8.34254		20.8017						0.39158	10.2891	5.63494		0.0629045		60.7409		3.87146
2030	Baseline / Mild	Hydro_Run_of_River_Pondage	29.639	0.506268	1.49685	1.35873	20.1534			6.45214		50.6083	3.7039	2.40758	0.200111	22.1443	0.470489	0.12093	2.38392	0.123697			2.3426	11.7159	6.7729	4.82696	17.9134		0.88082	1.45513
2030	Baseline / Mild	Solar_PV	14.3482	10.6672	4.205	4.31352	83.1837	6.5428	0.414698	60.5426	1.37531	53.9826	22.3254	0.397137	7.80066	69.3382	0.974727	0.673836	0.0414444	28.5226	0.621317	5.63945	11.4404	6.75725	2.07135	1.33189	11.5459	5.45851		10.3469
2030	Baseline / Mild	Solar_Thermal								19.5064				0.91986		2.23055			0.120692				0.814464							0.192366
2030	Baseline / Mild	Hydro_pump_storage_open_loop	5.39496		0.360224	0.058399	0.178174			-1.76952		-0.03		0.879045		2.64495					160.901	0.0862968	1.22557	1.20103		0.186675	15.626			0.693461
2030	Baseline / Mild	Hydro_pump_storage_closed_loop	-0.000991989	-0.00353329	-0.00501813	-0.00202244	-0.125809			-0.0330133		-0.00333333	-0.00879333			-0.0469333	-0.00531612	-0.00269529				-6.47798e-12			-0.00144931	-0.00223893	-0.0360074		-0.000573333	5.9568
2030	Baseline / Mild	Battery	-0.00242028	-0.00218509		-0.000449332	-0.00722588	-2.09195e-05		-0.000555556	-7.6411e-05	-5.62222e-05	-0.00111333	-3.00764e-05	-4.0207e-05	-0.0155578	-3.11148e-05		-2.22633e-06	-0.0144222	-4.07265e-07	1.67229e-11	-3.53339e-07	-4.85023e-05	-7.43125e-05		-0.000857293	-0.000319684	-0.000104444	-3.06195e-09
2030	Baseline / Mild	Lignite_existing			6.73843e-11	3.03326e-10	1.00898e-09															1.04575e-09		1.47612e-10	3.88322e-11	7.87712e-12			5.97341e-12
2030	Baseline / Mild	Hard_Coal_existing					1.13894e-09				1.6939e-11			1.84109e-11								52.1682		3.41882e-11	5.026e-11	1.9195e-11
2030	Baseline / Mild	Hard_Coal_new												5.43949e-11
2030	Baseline / Mild	Gas_existing	1.27132e-09	45.6352	1.89653e-11	12.3997	12.9748	2.53904e-11		4.95104e-09	1.84813e-10	48.4539	117.99	5.56797e-11	6.28201e-11	150.716	0.153038		3.26615	64.4782		26.6303	20.5553	1.36402e-11	1.8962e-11	2.27304		2.46369e-10	0.249979	28.843
2030	Baseline / Mild	Gas_CCGT_new		8.58628		5.51035	2.87582															6.32616		17.9905						12.9177
2030	Baseline / Mild	Gas_OCGT_new		2.10612e-11	2.50966e-11		2.62457e-11												0.02106			5.17705		2.16749e-11						2.51573e-11
2030	Baseline / Mild	Fossil_Oil_existing	1.11897e-11	1.08304e-11			7.98729e-12	5.65278e-12	1.08602e-11			1.90424e-11	6.88533e-12		1.46766e-11		1.03583e-11									1.00458e-11			5.70721e-11	1.7629e-11
2031	Baseline / Mild	Biomass						4.91809	1.0564		3.46679				0.411378					0.934977		0.357683				0.45791
2031	Baseline / Mild	Nuclear			14.2961	26.0878				21.9761	33.0087	321.398	57.249		23.0596					3.3679				14.9418	5.42496	19.6213	7.67038	39.6505
2031	Baseline / Mild	Offshore_Wind		17.1744			103.415	31.6711			6.13749	23.3279	144.817			2.6892	3.15538		2.14423	50.6823		23.5839	0.894743					3.62444	20.3141	0.373521
2031	Baseline / Mild	Onshore_Wind	22.7252	12.125	1.97402	2.50814	181.559	18.4847	1.9224	110.051	45.2065	92.4351	64.4176	6.81954	0.650525	41.2423	5.38053	1.14087	0.886135	21.849	19.5631	20.9038	20.8298	11.9902	0.238136	0.903203	0.688107	43.2082	26.9217	15.1025
2031	Baseline / Mild	Other_RES				4.36984	21.2246		0.736869	5.69472	4.78657			2.83959	1.12789						2.41989e-06					1.27737		3.73128
2031	Baseline / Mild	Hydro_Reservoir	2.39878		2.61015	1.25693	0.640735			15.3226	13.0967	17.2154		8.10964		21.2521						0.391986	9.64428	5.17423		0.0629052		62.536		4.43044
2031	Baseline / Mild	Hydro_Run_of_River_Pondage	29.6446	0.506345	1.49765	1.35852	20.1581			6.45187		50.6015	3.70285	2.40957	0.200139	22.1443	0.470425	0.120972	2.37592	0.123716			2.3394	11.721	6.77459	4.83217	17.9176		0.880712	1.45532
2031	Baseline / Mild	Solar_PV	14.3482	10.6672	4.205	4.31352	83.1837	6.5428	0.414698	60.5426	1.37531	53.9826	22.3254	0.397137	7.80066	69.3382	0.974727	0.673836	0.0414444	28.5226	0.621317	5.63945	11.4404	6.75725	2.07135	1.33189	11.5459	5.45851		10.3469
2031	Baseline / Mild	Solar_Thermal								19.5064				0.91986		2.23055			0.120692				0.814464							0.192366
2031	Baseline / Mild	Hydro_pump_storage_open_loop	5.4279		0.605554	0.057249	0.33626			-1.02811		-0.075		0.887711		2.66425					176.639	0.0867098	1.38238	2.12574		0.188919	20.2817			0.695711
2031	Baseline / Mild	Hydro_pump_storage_closed_loop	-0.000208011	-3.99073e-08	-0.00124854	-0.000444223	-0.0356375			-0.0825333		-0.00833333	-0.0219833			-4.0097e-08	-0.00175052	-0.000638044				-6.51864e-12			-0.000281361	-0.000494404	-0.0106592		-0.00143333	5.9568
2031	Baseline / Mild	Battery	-0.00032309	-1.60326e-08		-4.91346e-05	-0.00100849	-4.04392e-06		-0.00305556	-1.66519e-05	-0.000309222	-0.00612333	-3.2568e-06	-4.23731e-06	-1.10075e-08	-0.000186663		-1.33291e-05	-1.48658e-08	-3.29065e-07	1.46849e-11	-1.94334e-06	-7.05313e-06	-7.90962e-06		-0.000156953	-0.000269694	-0.000574444	-9.19492e-10
2031	Baseline / Mild	Lignite_existing			7.79436e-11	3.07693e-10	1.01692e-09															1.07384e-09		1.5462e-10	4.08702e-11	7.95719e-12			5.99029e-12
2031	Baseline / Mild	Hard_Coal_existing					1.17775e-09				1.69606e-11			1.88838e-11								52.1673		3.58332e-11	5.12617e-11	1.98194e-11
2031	Baseline / Mild	Hard_Coal_new												5.77204e-11
2031	Baseline / Mild	Gas_existing	1.29924e-09	45.6351	1.8383e-11	12.3997	12.8756	2.48394e-11		6.16617e-09	1.81679e-10	38.7631	105.215	5.32406e-11	6.1119e-11	144.185	0.153038		3.26615	68.1398		26.6303	21.0483	1.3246e-11	1.86372e-11	2.48678		2.28124e-10	0.251379	27.9914
2031	Baseline / Mild	Gas_CCGT_new		8.58628		5.51035	2.87582															6.32616		17.9905						12.9177
2031	Baseline / Mild	Gas_OCGT_new		2.09459e-11	2.43153e-11		2.5809e-11												0.02106			5.17705		2.09717e-11						2.49157e-11
2031	Baseline / Mild	Fossil_Oil_existing	1.13841e-11	1.10444e-11			8.16212e-12	5.72155e-12	1.09917e-11			2.03224e-11	6.92939e-12		1.5165e-11		1.04436e-11									1.01946e-11			5.95703e-11	1.84095e-11
2027	Baseline / Coldest	Biomass		1.31581				4.97446	1.0564		3.86393		1.90943		0.584691					0.600937		0.357683				0.45791
2027	Baseline / Coldest	Nuclear			14.2961	26.0878				39.6539	33.0087	333.152	49.3944		17.7589					3.3679				11.9078	5.42496	19.6213	11.5765	43.6515
2027	Baseline / Coldest	Offshore_Wind		12.6497			68.0051	20.1053			2.15619	15.9312	98.393			1.60382	1.15685		0.815847	33.5451		8.75594	0.721223					2.46693	6.63838	0.150986
2027	Baseline / Coldest	Onshore_Wind	17.9245	10.296	1.78328	1.85195	141.739	14.0915	1.33341	97.5133	31.2011	72.27	47.815	6.75155	0.703936	37.8391	4.9929	0.833528	0.507839	16.1456	16.7486	20.8517	20.2158	10.9489	0.174461	0.662508	0.500926	40.2886	17.1201	13.781
2027	Baseline / Coldest	Other_RES				4.41944	20.5738		0.736869	4.43069	4.78657			1.98771	0.898255						2.41989e-06					1.22526		3.68288
2027	Baseline / Coldest	Hydro_Reservoir	2.62413		2.5309	1.40518	1.51387			12.3503	14.2057	18.6681		7.95524		16.0932						0.372226	3.08846	5.28815		0.0937215		77.1998		2.38913
2027	Baseline / Coldest	Hydro_Run_of_River_Pondage	33.3763	0.42582	0.855968	1.5152	17.8093			7.49933		37.0226	3.72133	2.18224	0.266441	19.505	0.501908	0.10185	2.00859	0.0758916			0.643426	11.6581	4.58419	6.23586	16.7293		0.691732	1.02939
2027	Baseline / Coldest	Solar_PV	8.85051	9.0646	3.3178	3.34216	71.7935	5.569	0.302997	46.8111	0.932911	37.1422	17.7225	0.368734	5.79029	52.0735	0.732969	0.461734	0.0261533	23.1591	0.441749	5.27249	10.9944	5.25146	1.66413	1.11983	8.53541	4.01582		8.26333
2027	Baseline / Coldest	Solar_Thermal								16.0596				0.516924		1.31128			0.0575017				0.55885							0.193516
2027	Baseline / Coldest	Hydro_pump_storage_open_loop	6.0222		0.652942	0.0468851	0.90901			2.93035e-11		-3.5945e-12		0.813373		2.65154					142.109	0.0693734	0.294976	1.83656		0.245252	18.9826			0.581028
2027	Baseline / Coldest	Hydro_pump_storage_closed_loop	-3.42969e-12	-4.77546e-12	-1.5999e-12	-2.5429e-12	-4.3725e-12			-4.83108e-12		-3.54951e-12	-2.74686e-12			-1.94537e-11	-3.35343e-11	-3.97335e-12				-5.63917e-12			-2.18307e-12	-2.55879e-12	-4.15223e-12		1.0739e-12	2.38272
2027	Baseline / Coldest	Battery	1.37247e-11	3.74268e-10		1.10998e-11	-4.25733e-12	-4.8386e-12		2.05461e-11	-8.9125e-12	1.8539e-11	3.7641e-10	-2.43275e-11	1.13391e-11	2.57069e-12	-5.27556e-12		-4.80746e-11	3.22486e-10	1.59268e-11	6.45182e-12	2.46716e-11	2.03975e-06	1.09629e-11		-1.56444e-12	5.00944e-12	9.66383e-11	-7.70503e-11
2027	Baseline / Coldest	Lignite_existing			4.55871e-10	1.89009e-09	0.0513432								4.52235e-11							2.504e-09		3.84048e-10	1.2032e-10	1.30717e-11			1.28949e-11	6.70182e-11
2027	Baseline / Coldest	Hard_Coal_existing			2.0049e-11	2.6762e-10	85.3907	1.47263e-10		2.10009e-10	7.50323e-11			4.71853e-11	0.225655					12.9618		81.2719		1.29479e-10	0.994824	5.05019e-11
2027	Baseline / Coldest	Hard_Coal_new												0.442818
2027	Baseline / Coldest	Gas_existing	19.6312	59.1909	1.38191e-11	12.3997	35.5325	1.90374e-11		59.881	0.0947382	58.1446	148.648	4.19384e-11	5.58878e-11	228.886	7.28093e-11		8.33873	96.7412		26.6303	27.7661	9.65061e-12	1.32003e-11	5.75171		1.64382	12.8827	37.5124
2027	Baseline / Coldest	Gas_CCGT_new		5.90511		1.14283	1.15033															6.32616		11.0375						10.5155
2027	Baseline / Coldest	Gas_OCGT_new		1.59827e-11	2.10466e-11		1.83382e-11												3.19801e-11			2.21366e-11		1.77902e-11						1.65531e-11
2027	Baseline / Coldest	Fossil_Oil_existing	2.36941e-11	2.15813e-11			7.45605e-11	2.8417e-11	5.52823e-11			1.73346e-10	1.6257e-11		5.88704e-11		2.16968e-11									1.99956e-11			1.91666	5.29945e-11
2028	Baseline / Coldest	Biomass		1.31581				4.95567	1.0564		3.73155		1.27296		0.52692					0.712283		0.357683				0.45791
2028	Baseline / Coldest	Nuclear			14.2961	26.0878				33.7613	33.0087	329.234	52.0126		19.5258					3.3679				12.9192	5.42496	19.6213	10.2744	42.3178
2028	Baseline / Coldest	Offshore_Wind		14.3674			78.6091	23.0795			3.1624	18.5146	108.739			1.96022	1.73527		1.22377	38.1929		13.1339	0.828844					2.89352	9.90421	0.226478
2028	Baseline / Coldest	Onshore_Wind	19.7429	10.8694	1.86894	2.01942	146.468	14.431	1.45604	101.663	34.2218	78.2259	50.6016	6.96412	0.703936	39.0784	4.9929	0.897016	0.607668	17.0852	16.7431	20.4025	21.2725	11.3778	0.203951	0.757152	0.54267	40.9429	17.6026	14.7245
2028	Baseline / Coldest	Other_RES				4.40291	20.7907		0.736869	4.85203	4.78657			2.27167	0.9748						2.41989e-06					1.24263		3.6988
2028	Baseline / Coldest	Hydro_Reservoir	1.95434		2.48412	1.40268	1.39888			12.8015	13.2762	18.3872		8.29982		16.0932						0.372226	3.18384	5.96801		0.0905479		76.1739		3.15699
2028	Baseline / Coldest	Hydro_Run_of_River_Pondage	33.3736	0.42582	0.856234	1.51478	17.8071			7.49933		37.0162	3.72133	2.18022	0.266386	19.505	0.501971	0.101831	2.01464	0.0758916			0.643426	11.6598	4.58239	6.22409	16.7293		0.691732	1.02939
2028	Baseline / Coldest	Solar_PV	10.4391	9.6841	3.72055	3.62648	75.5316	5.83111	0.332167	52.6094	1.07954	43.7746	19.5532	0.380257	6.42977	58.4238	0.784106	0.528943	0.0296004	24.9565	0.495294	5.27249	11.4447	5.68142	1.89536	1.19359	9.55613	4.43184		8.95768
2028	Baseline / Coldest	Solar_Thermal								17.4433				0.657903		1.6404			0.0718771				0.655672							0.193516
2028	Baseline / Coldest	Hydro_pump_storage_open_loop	4.47293		0.689326	0.0445851	0.642655			1.41989e-11		-6.60843e-12		0.803663		2.65154					135.719	0.0693734	0.320175	2.49314		0.199702	18.178			0.581028
2028	Baseline / Coldest	Hydro_pump_storage_closed_loop	-5.38407e-12	-7.94722e-12	-2.14248e-12	-3.01016e-12	-6.35514e-12			-8.62936e-12		-6.74962e-12	-6.20353e-12			-2.79988e-11	-4.28077e-11	-6.12512e-12				-4.22729e-12			-2.53286e-12	-3.03334e-12	-6.58787e-12		-5.21633e-12	3.57408
2028	Baseline / Coldest	Battery	-1.336e-11	-5.18649e-11		6.53501e-12	-2.46366e-11	-2.77161e-11		6.97671e-13	-2.55613e-11	1.77325e-11	-1.79574e-12	-1.66429e-11	7.471e-12	-2.12775e-11	-1.31643e-11		-4.83214e-11	-2.38262e-11	-1.37367e-12	2.00166e-11	2.73988e-12	1.14427e-05	7.0049e-12		-2.35163e-11	-1.70903e-11	-7.37777e-05	-2.73339e-10
2028	Baseline / Coldest	Lignite_existing			4.39059e-10	8.82177e-10	4.30667e-09								3.05753e-11							1.69052e-09		2.84385e-10	1.11359e-10	1.27995e-11			1.00911e-11	4.12648e-11
2028	Baseline / Coldest	Hard_Coal_existing			1.5131e-11	1.13876e-10	78.5248	6.91718e-11		1.0943e-10	6.07773e-11			4.47941e-11	0.150437					8.64119		68.3021		1.16976e-10	0.994824	5.02533e-11
2028	Baseline / Coldest	Hard_Coal_new												0.442818
2028	Baseline / Coldest	Gas_existing	18.7113	57.5771	1.47294e-11	12.3997	34.0574	1.91727e-11		58.9818	2.34579	58.1446	141.68	4.7648e-11	6.49637e-11	211.032	9.77647e-11		8.33873	96.5489		26.6303	26.1647	9.93847e-12	1.34982e-11	5.75171		1.64642	5.02984	33.5945
2028	Baseline / Coldest	Gas_CCGT_new		6.79883		2.59867	1.72549															6.32616		13.3552						11.3163
2028	Baseline / Coldest	Gas_OCGT_new		1.62344e-11	2.40437e-11		1.94391e-11												5.07696e-11			2.84823e-11		1.93017e-11						1.64354e-11
2028	Baseline / Coldest	Fossil_Oil_existing	2.33122e-11	2.1252e-11			7.09926e-11	2.80133e-11	5.51942e-11			1.62623e-10	1.4132e-11		5.90334e-11		2.16056e-11									1.99307e-11			0.297997	5.20936e-11
2029	Baseline / Coldest	Biomass		1.31581				4.93688	1.0564		3.59917		0.636478		0.469149					0.82363		0.357683				0.45791
2029	Baseline / Coldest	Nuclear			14.2961	26.0878				27.8687	33.0087	325.316	54.6308		21.2927					3.3679				13.9305	5.42496	19.6213	8.97241	40.9841
2029	Baseline / Coldest	Offshore_Wind		16.0851			89.213	26.0538			4.16862	21.0981	119.086			2.31663	2.31369		1.63169	42.8408		17.5119	0.936466					3.32011	13.17	0.301971
2029	Baseline / Coldest	Onshore_Wind	21.5614	11.4428	1.95459	2.1869	151.196	14.7705	1.57866	105.813	37.2425	84.1817	53.3881	7.17669	0.703936	40.3177	4.9929	0.960503	0.707497	18.0249	16.7377	19.9532	22.3292	11.8066	0.23344	0.851796	0.584414	41.5972	18.0852	15.6679
2029	Baseline / Coldest	Other_RES				4.38637	21.0077		0.736869	5.27337	4.78657			2.55563	1.05135						2.41989e-06					1.26		3.71515
2029	Baseline / Coldest	Hydro_Reservoir	1.95434		2.33491	1.40268	1.39888			14.9843	13.3588	18.9489		7.13049		18.4426						0.373046	3.41771	5.11869		0.0835139		82.1276		4.89548
2029	Baseline / Coldest	Hydro_Run_of_River_Pondage	33.3736	0.42582	0.855968	1.51478	17.8071			7.49933		37.0289	3.72133	2.18022	0.266386	19.5082	0.501908	0.101831	2.00818	0.0758916			0.643432	11.6581	4.58239	6.22409	16.7293		0.691732	1.02958
2029	Baseline / Coldest	Solar_PV	12.0276	10.3036	4.12331	3.91079	79.2698	6.09322	0.361338	58.4076	1.22616	50.407	21.384	0.39178	7.06926	64.774	0.835243	0.596152	0.0330474	26.754	0.548839	5.27249	11.8949	6.11138	2.12659	1.26735	10.5769	4.84787		9.65204
2029	Baseline / Coldest	Solar_Thermal								18.8271				0.798883		1.96953			0.0862525				0.752494							0.193516
2029	Baseline / Coldest	Hydro_pump_storage_open_loop	4.47293		0.60532	0.0445851	0.642655			7.54218e-12		-1.19179e-11		0.803663		2.79886					140.886	0.0708734	0.241481	1.86127		0.199702	21.6658			0.583264
2029	Baseline / Coldest	Hydro_pump_storage_closed_loop	-7.07944e-12	-1.29416e-11	-8.01119e-12	-8.00576e-12	-8.10682e-12			-1.20714e-11		-1.21722e-11	-1.15892e-11			-4.0033e-11	-7.06979e-11	-7.97352e-12				-2.83121e-12			-6.78962e-12	-8.06766e-12	-8.27004e-12		-1.31124e-11	4.76544
2029	Baseline / Coldest	Battery	-4.22287e-11	-3.6128e-11		-3.40266e-11	-5.00211e-11	-5.48988e-11		-7.83452e-12	-5.75162e-11	-2.59961e-11	-1.10712e-10	-6.71907e-11	-3.44868e-11	-3.52485e-11	-3.94505e-11		-7.06417e-11	-4.78617e-11	-1.65257e-11	4.12172e-11	-4.40705e-12	3.81156e-11	-3.3936e-11		-4.99651e-11	-4.82087e-11	-1.38414e-10	-8.31995e-11
2029	Baseline / Coldest	Lignite_existing			3.88898e-10	4.55805e-10	2.25964e-09								1.61781e-11							1.4716e-09		2.36342e-10	8.9377e-11	1.20438e-11			8.84681e-12	2.45936e-11
2029	Baseline / Coldest	Hard_Coal_existing			1.05659e-11	4.52333e-11	16.373	4.1201e-11		5.80233e-11	4.63078e-11			3.82642e-11	0.0752184					4.32059		65.4271		9.37865e-11	0.994824	4.67184e-11
2029	Baseline / Coldest	Hard_Coal_new												0.442818
2029	Baseline / Coldest	Gas_existing	17.7915	56.2106	1.31641e-11	12.3997	59.6221	1.90365e-11		54.0902	1.70702	58.1446	129.93	4.27208e-11	5.11611e-11	197.53	0.313044		8.33873	88.7056		26.6303	24.5633	9.28505e-12	1.32081e-11	5.75171		0.99597	0.396251	28.6523
2029	Baseline / Coldest	Gas_CCGT_new		7.69256		4.05451	2.30065															6.32616		15.6728						12.117
2029	Baseline / Coldest	Gas_OCGT_new		1.56461e-11	1.92603e-11		1.99972e-11												0.04212			3.6582e-11		1.64233e-11						1.63107e-11
2029	Baseline / Coldest	Fossil_Oil_existing	2.26736e-11	2.05856e-11			6.39196e-11	2.6187e-11	5.33783e-11			1.50207e-10	1.18924e-11		5.60641e-11		2.0727e-11									1.85972e-11			1.10256e-10	5.10994e-11
2030	Baseline / Coldest	Biomass						4.91809	1.0564		3.46679				0.411378					0.934977		0.357683				0.45791
2030	Baseline / Coldest	Nuclear			14.2961	26.0878				21.9761	33.0087	321.398	57.249		23.0596					3.3679				14.9418	5.42496	19.6213	7.67038	39.6505
2030	Baseline / Coldest	Offshore_Wind		17.8028			99.817	29.028			5.17484	23.6815	129.432			2.67303	2.89212		2.03962	47.4886		21.8898	1.04409					3.74669	16.4359	0.377464
2030	Baseline / Coldest	Onshore_Wind	23.3798	12.0162	2.04025	2.35438	155.924	15.11	1.70128	109.963	40.2632	90.1375	56.1747	7.38926	0.703936	41.5569	4.9929	1.02399	0.807326	18.9646	16.7322	19.504	23.3859	12.2355	0.262929	0.94644	0.626157	42.2515	18.5678	16.6113
2030	Baseline / Coldest	Other_RES				4.36984	21.2246		0.736869	5.69472	4.78657			2.83959	1.12789						2.41989e-06					1.27737		3.73128
2030	Baseline / Coldest	Hydro_Reservoir	1.95434		2.31327	1.40268	1.39888			12.5665	12.5996	17.9904		5.89183		16.2485						0.371815	3.08694	4.16972		0.0767546		70.1503		2.80793
2030	Baseline / Coldest	Hydro_Run_of_River_Pondage	33.3736	0.42582	0.855702	1.51478	17.8071			7.49933		37.0159	3.72133	2.18022	0.266386	19.505	0.501844	0.101831	2.00295	0.0758916			0.643425	11.6565	4.58239	6.22409	16.7292		0.691732	1.02939
2030	Baseline / Coldest	Solar_PV	13.6162	10.9231	4.52607	4.19511	83.008	6.35533	0.390508	64.2059	1.37279	57.0394	23.2147	0.403303	7.70875	71.1242	0.886381	0.663361	0.0364944	28.5514	0.602384	5.27249	12.3451	6.54135	2.35783	1.34111	11.5976	5.26389		10.3464
2030	Baseline / Coldest	Solar_Thermal								20.2108				0.939862		2.29865			0.100628				0.849316							0.193516
2030	Baseline / Coldest	Hydro_pump_storage_open_loop	4.47293		0.580401	0.0445851	0.642655			-6.02833e-13		-2.076e-11		0.803663		2.65253					125.008	0.0686038	3.38236e-11	1.22432		0.199702	14.747			0.581024
2030	Baseline / Coldest	Hydro_pump_storage_closed_loop	-9.38694e-12	-1.89472e-11	-1.97948e-11	-1.08522e-11	-1.10692e-11			-1.9426e-11		-2.11408e-11	-1.93742e-11			-0.0162667	-7.6394e-09	-1.05183e-11				-5.30232e-12			-9.24348e-12	-1.09557e-11	-1.07627e-11		-2.85457e-11	5.9568
2030	Baseline / Coldest	Battery	-0.00274215	-0.00218511		-0.000348844	-0.00544779	-2.11027e-05		-4.54616e-11	-9.21586e-08	-3.744e-10	-0.00111333	-3.33325e-05	-2.08328e-05	-0.0155578	-7.79272e-08		-8.38214e-08	-0.0144222	-4.32023e-11	9.73229e-12	-4.56013e-11	-3.84104e-09	-3.49995e-05		-0.000857137	-2.05703e-08	-0.000104444	-3.6906e-09
2030	Baseline / Coldest	Lignite_existing			3.64531e-10	4.32323e-10	2.43773e-09															1.53907e-09		2.28206e-10	8.08048e-11	1.21856e-11			8.7731e-12
2030	Baseline / Coldest	Hard_Coal_existing					21.5977				3.57695e-11			3.86743e-11								62.9963		8.10731e-11	0.994824	4.69285e-11
2030	Baseline / Coldest	Hard_Coal_new												0.442818
2030	Baseline / Coldest	Gas_existing	16.8702	48.0192	1.27849e-11	12.3997	67.9707	1.9113e-11		56.1526	4.03389	58.1446	120.334	4.19431e-11	4.92727e-11	188.842	0.240083		8.33873	82.6346		26.6303	22.9618	9.11833e-12	1.32209e-11	5.75171		0.680488	1.34269e-10	27.4887
2030	Baseline / Coldest	Gas_CCGT_new		8.58628		5.51035	2.87582															6.32616		17.9905						12.9177
2030	Baseline / Coldest	Gas_OCGT_new		1.57577e-11	1.82938e-11		2.06244e-11												0.04212			3.45079e-11		1.57517e-11						1.6312e-11
2030	Baseline / Coldest	Fossil_Oil_existing	2.2444e-11	2.03611e-11			6.06834e-11	2.58346e-11	5.28717e-11			1.38765e-10	1.01434e-11		5.56377e-11		2.03709e-11									1.83056e-11			9.87692e-11	5.03683e-11
2031	Baseline / Coldest	Biomass						4.91809	1.0564		3.46679				0.411378					0.934977		0.357683				0.45791
2031	Baseline / Coldest	Nuclear			14.2961	26.0878				21.9761	33.0087	321.398	57.249		23.0596					3.3679				14.9418	5.42496	19.6213	7.67038	39.6505
2031	Baseline / Coldest	Offshore_Wind		17.8028			99.817	29.028			5.17484	23.6815	129.432			2.67303	2.89212		2.03962	47.4886		21.8898	1.04409					3.74669	16.4359	0.377464
2031	Baseline / Coldest	Onshore_Wind	23.3798	12.0162	2.04025	2.35438	155.924	15.11	1.70128	109.963	40.2632	90.1375	56.1747	7.38926	0.703936	41.5569	4.9929	1.02399	0.807326	18.9646	16.7322	19.504	23.3859	12.2355	0.262929	0.94644	0.626157	42.2515	18.5678	16.6113
2031	Baseline / Coldest	Other_RES				4.36984	21.2246		0.736869	5.69472	4.78657			2.83959	1.12789						2.41989e-06					1.27737		3.73128
2031	Baseline / Coldest	Hydro_Reservoir	1.57582		1.93505	1.40143	1.26959			12.7762	14.0489	14.3457		7.3462		16.4132						0.372227	3.46153	4.85501		0.0816525		83.029		2.02294
2031	Baseline / Coldest	Hydro_Run_of_River_Pondage	33.3708	0.425746	0.855965	1.51456	17.8047			7.49933		37.0224	3.72029	2.17822	0.266359	19.5051	0.501971	0.10181	2.01659	0.0758728			0.643499	11.6581	4.58066	6.21821	16.7293		0.691624	1.02939
2031	Baseline / Coldest	Solar_PV	13.6162	10.9231	4.52607	4.19511	83.008	6.35533	0.390508	64.2059	1.37279	57.0394	23.2147	0.403303	7.70875	71.1242	0.886381	0.663361	0.0364944	28.5514	0.602384	5.27249	12.3451	6.54135	2.35783	1.34111	11.5976	5.26389		10.3464
2031	Baseline / Coldest	Solar_Thermal								20.2108				0.939862		2.29865			0.100628				0.849316							0.193516
2031	Baseline / Coldest	Hydro_pump_storage_open_loop	3.60661		0.502588	0.0434351	0.43432			-8.0935e-12		-3.45679e-11		0.794513		2.65792					130.866	0.069393	1.39579e-11	1.74502		0.176927	18.3261			0.581046
2031	Baseline / Coldest	Hydro_pump_storage_closed_loop	-9.60007e-12	-1.89282e-11	-2.22008e-11	-1.11209e-11	-1.14531e-11			-3.83092e-11		-3.46232e-11	-3.23941e-11			-1.54824e-08	-6.65882e-06	-1.07466e-11				-5.34085e-12			-9.50727e-12	-1.12211e-11	-1.13566e-11		-0.00114666	5.9568
2031	Baseline / Coldest	Battery	-7.14018e-10	-2.35386e-10		-4.8286e-10	-7.3352e-10	-1.1803e-09		-0.00277778	-9.30057e-05	-0.000309222	-0.00612333	-5.21785e-10	-4.73612e-10	-9.01412e-09	-0.000155475		-1.10269e-05	-2.77946e-10	-5.55614e-11	9.87453e-12	-1.76639e-06	-5.55517e-05	-4.64624e-10		-9.13153e-10	-0.00119905	-0.000574444	-0.000111107
2031	Baseline / Coldest	Lignite_existing			3.64811e-10	4.82949e-10	2.3535e-09															1.53273e-09		2.26589e-10	8.15444e-11	1.22339e-11			8.70813e-12
2031	Baseline / Coldest	Hard_Coal_existing					6.41136				3.54386e-11			3.90284e-11								64.713		8.10025e-11	0.994824	4.71405e-11
2031	Baseline / Coldest	Hard_Coal_new												0.442818
2031	Baseline / Coldest	Gas_existing	6.32684	49.1615	1.25005e-11	12.3997	65.7207	1.88449e-11		59.1844	5.7627	57.0676	120.46	4.0662e-11	4.78541e-11	188.629	0.240083		8.33873	82.6194		26.6303	22.9618	8.96575e-12	1.3088e-11	4.79309		0.522703	1.35875e-10	28.3151
2031	Baseline / Coldest	Gas_CCGT_new		8.58628		5.51035	2.87582															6.32616		17.9905						12.9177
2031	Baseline / Coldest	Gas_OCGT_new		1.57083e-11	1.76875e-11		2.05113e-11												0.04212			3.44353e-11		1.53116e-11						1.64193e-11
2031	Baseline / Coldest	Fossil_Oil_existing	2.25376e-11	2.04546e-11			6.19942e-11	2.62543e-11	5.24162e-11			1.38209e-10	1.01044e-11		5.58952e-11		2.0161e-11									1.83946e-11			9.72381e-11	5.07042e-11
2027	Baseline / Coldest+	Biomass		1.31581				4.97446	1.0564		3.86393		1.90943		0.584691					0.600937		0.357683				0.45791
2027	Baseline / Coldest+	Nuclear			14.2961	26.0878				39.6539	33.0087	253.154	49.3944		17.7589					3.3679				11.9078	5.42496	19.6213	11.5765	43.6515
2027	Baseline / Coldest+	Offshore_Wind		12.6497			68.0051	20.1053			2.15619	15.9312	98.393			1.60382	1.15685		0.815847	33.5451		8.75594	0.721223					2.46693	6.63838	0.150986
2027	Baseline / Coldest+	Onshore_Wind	17.9245	10.296	1.78328	1.85195	141.739	14.0915	1.33341	97.5133	31.2011	72.27	47.815	6.75155	0.703936	37.8391	4.9929	0.833528	0.507839	16.1456	16.7486	20.8517	20.2158	10.9489	0.174461	0.662508	0.500926	40.2886	17.1201	13.781
2027	Baseline / Coldest+	Other_RES				4.41944	20.5738		0.736869	4.43069	4.78657			1.98771	0.898255						2.41989e-06					1.22526		3.68288
2027	Baseline / Coldest+	Hydro_Reservoir	1.85626		1.81123	0.744286	1.52408			16.3689	13.3826	16.3407		5.72763		17.1529						0.260114	7.42198	4.04987		0.0517614		73.6234		3.86518
2027	Baseline / Coldest+	Hydro_Run_of_River_Pondage	28.1304	0.389813	1.03533	0.803764	15.9094			7.63341		30.7945	4.17093	1.8223	0.23539	20.8742	0.447717	0.101153	2.27817	0.0653498			1.57439	13.0053	5.03085	4.32131	15.0294		0.819449	1.2393
2027	Baseline / Coldest+	Solar_PV	8.85051	9.0646	3.3178	3.34216	71.7935	5.569	0.302997	46.8111	0.932911	37.1422	17.7225	0.368734	5.79029	52.0735	0.732969	0.461734	0.0261533	23.1591	0.441749	5.27249	10.9944	5.25146	1.66413	1.11983	8.53541	4.01582		8.26333
2027	Baseline / Coldest+	Solar_Thermal								16.0596				0.516924		1.31128			0.0575017				0.55885							0.193516
2027	Baseline / Coldest+	Hydro_pump_storage_open_loop	4.01719		0.478708	0.031403	0.129692			9.03484e-11		-6.43924e-12		0.6692		2.68328					152.225	0.0382357	1.16186	1.21636		0.119181	12.6846			0.468935
2027	Baseline / Coldest+	Hydro_pump_storage_closed_loop	-7.06078e-12	-5.99032e-12	-8.90865e-12	-7.68562e-12	-8.50543e-12			-5.81793e-12		-6.30035e-12	-6.62223e-12			-1.09e-10	-1.88458e-10	-7.903e-12				-8.26106e-12			-6.66524e-12	-7.71614e-12	-8.04969e-12		-7.70728e-12	2.38272
2027	Baseline / Coldest+	Battery	-1.01279e-10	1.69245e-10		-1.47848e-10	-1.43024e-10	-1.57277e-10		1.59981e-10	-2.52247e-10	1.42274e-10	1.22561e-10	-3.76632e-10	-1.32463e-11	-1.41609e-10	-1.39092e-10		-4.92824e-10	1.49313e-10	-1.25013e-13	5.39842e-12	1.53135e-10	-1.34335e-10	-1.43405e-11		-1.53062e-10	-1.89202e-10	2.01395e-10	-8.88871e-05
2027	Baseline / Coldest+	Lignite_existing			6.11884e-10	9.98048e-09	49.7104								6.57023e-11							8.38597e-09		1.223e-09	2.94058e-10	2.05624e-11			2.29821e-11	1.75258e-10
2027	Baseline / Coldest+	Hard_Coal_existing			3.11845e-11	1.30225e-09	85.3907	1.98965		6.30052e-10	2.04369e-10			9.26608e-11	0.225655					12.9618		113.253		1.78469e-10	0.994824	7.22161e-11
2027	Baseline / Coldest+	Hard_Coal_new												0.442818
2027	Baseline / Coldest+	Gas_existing	17.1773	60.5116	1.85116e-11	12.3997	25.5719	2.72568e-11		49.1373	1.31441e-09	58.1446	151.337	5.64662e-11	7.35044e-11	252.39	1.08004e-10		8.33873	99.3764		26.6303	27.7661	1.31766e-11	1.86422e-11	5.2724		1.64382	23.1041	35.8558
2027	Baseline / Coldest+	Gas_CCGT_new		5.90511		1.14283	1.15033															6.32616		11.0375						10.5155
2027	Baseline / Coldest+	Gas_OCGT_new		2.76506e-11	2.69875e-11		2.58437e-11												4.30981e-11			2.90534e-11		2.33417e-11						2.33514e-11
2027	Baseline / Coldest+	Fossil_Oil_existing	3.64449e-11	3.52004e-11			1.39995e-10	7.04551e-11	8.54068e-11			2.57543e-10	2.68971e-11		8.68151e-11		3.3549e-11									3.08907e-11			1.8494	7.876e-11
2028	Baseline / Coldest+	Biomass		1.31581				4.95567	1.0564		3.73155		1.27296		0.52692					0.712283		0.357683				0.45791
2028	Baseline / Coldest+	Nuclear			14.2961	26.0878				33.7613	33.0087	250.177	52.0126		19.5258					3.3679				12.9192	5.42496	19.6213	10.2744	42.3178
2028	Baseline / Coldest+	Offshore_Wind		14.3674			78.6091	23.0795			3.1624	18.5146	108.739			1.96022	1.73527		1.22377	38.1929		13.1339	0.828844					2.89352	9.90421	0.226478
2028	Baseline / Coldest+	Onshore_Wind	19.7429	10.8694	1.86894	2.01942	146.468	14.431	1.45604	101.663	34.2218	78.2259	50.6016	6.96412	0.703936	39.0784	4.9929	0.897016	0.607668	17.0852	16.7431	20.4025	21.2725	11.3778	0.203951	0.757152	0.54267	40.9429	17.6026	14.7245
2028	Baseline / Coldest+	Other_RES				4.40291	20.7907		0.736869	4.85203	4.78657			2.27167	0.9748						2.41989e-06					1.24263		3.6988
2028	Baseline / Coldest+	Hydro_Reservoir	3.00786		2.57835	0.746786	1.54781			16.3654	13.9706	14.6574		7.79762		17.1529						0.260524	7.42871	7.56536		0.0752783		73.2765		4.3521
2028	Baseline / Coldest+	Hydro_Run_of_River_Pondage	28.1329	0.389813	1.0356	0.804192	15.9138			7.63341		30.7945	4.17093	1.82462	0.235418	20.8742	0.447781	0.101193	2.28659	0.0653498			1.57439	13.0071	5.03258	4.33843	15.0294		0.819449	1.23949
2028	Baseline / Coldest+	Solar_PV	10.4391	9.6841	3.72055	3.62648	75.5316	5.83111	0.332167	52.6094	1.07954	43.7746	19.5532	0.380257	6.42977	58.4238	0.784106	0.528943	0.0296004	24.9565	0.495294	5.27249	11.4447	5.68142	1.89536	1.19359	9.55613	4.43184		8.95768
2028	Baseline / Coldest+	Solar_Thermal								17.4433				0.657903		1.6404			0.0718771				0.655672							0.193516
2028	Baseline / Coldest+	Hydro_pump_storage_open_loop	6.86077		0.677349	0.033703	0.650031			4.18504e-11		-8.03853e-12		0.684205		2.68328					149.997	0.0390341	1.15863	2.97135		0.179696	20.143			0.471203
2028	Baseline / Coldest+	Hydro_pump_storage_closed_loop	-6.88916e-12	-7.65002e-12	-8.86075e-12	-7.41761e-12	-8.41329e-12			-9.27447e-12		-8.0053e-12	-6.28171e-12			-1.29987e-10	-1.78876e-10	-7.73449e-12				-7.0149e-12			-6.48299e-12	-7.46694e-12	-8.04144e-12		-1.09099e-11	3.57408
2028	Baseline / Coldest+	Battery	-1.23258e-10	1.11241e-10		-1.38734e-10	-1.36987e-10	-1.59197e-10		5.20643e-11	-2.45936e-10	1.01593e-10	1.13075e-10	-2.09894e-10	-1.17321e-11	-1.30338e-10	-1.35299e-10		-2.94855e-10	9.89513e-11	-1.09476e-13	1.64111e-11	6.24362e-11	-1.34673e-10	-1.3287e-11		-1.63149e-10	-1.9593e-10	-2.1431e-11	-2.22206e-05
2028	Baseline / Coldest+	Lignite_existing			6.33421e-10	2.90632e-09	1.19463								4.71652e-11							5.06594e-09		5.93619e-10	1.74915e-10	2.03161e-11			1.77032e-11	7.9011e-11
2028	Baseline / Coldest+	Hard_Coal_existing			2.36886e-11	3.37112e-10	78.5248	3.57968e-10		1.96426e-10	1.14594e-10			7.20599e-11	0.150437					8.64119		71.6303		1.71726e-10	0.994824	7.53829e-11
2028	Baseline / Coldest+	Hard_Coal_new												0.442818
2028	Baseline / Coldest+	Gas_existing	16.3724	60.5116	1.87376e-11	12.3997	49.9758	2.71306e-11		49.0598	3.1086	58.1446	150.481	5.75931e-11	7.25563e-11	244.201	1.17186e-10		8.33873	98.7035		26.6303	26.1647	1.32119e-11	1.86662e-11	5.75171		1.31989	20.5576	32.231
2028	Baseline / Coldest+	Gas_CCGT_new		6.79883		2.59867	1.72549															6.32616		13.3552						11.3163
2028	Baseline / Coldest+	Gas_OCGT_new		2.76441e-11	2.75265e-11		2.67457e-11												4.98243e-11			2.97915e-11		2.36005e-11						2.32294e-11
2028	Baseline / Coldest+	Fossil_Oil_existing	3.72644e-11	3.55927e-11			1.35653e-10	7.08005e-11	8.72443e-11			2.52767e-10	2.4361e-11		9.01863e-11		3.41081e-11									3.13472e-11			0.25205	8.07485e-11
2029	Baseline / Coldest+	Biomass		1.31581				4.93688	1.0564		3.59917		0.636478		0.469149					0.82363		0.357683				0.45791
2029	Baseline / Coldest+	Nuclear			14.2961	26.0878				27.8687	33.0087	247.2	54.6308		21.2927					3.3679				13.9305	5.42496	19.6213	8.97241	40.9841
2029	Baseline / Coldest+	Offshore_Wind		16.0851			89.213	26.0538			4.16862	21.0981	119.086			2.31663	2.31369		1.63169	42.8408		17.5119	0.936466					3.32011	13.17	0.301971
2029	Baseline / Coldest+	Onshore_Wind	21.5614	11.4428	1.95459	2.1869	151.196	14.7705	1.57866	105.813	37.2425	84.1817	53.3881	7.17669	0.703936	40.3177	4.9929	0.960503	0.707497	18.0249	16.7377	19.9532	22.3292	11.8066	0.23344	0.851796	0.584414	41.5972	18.0852	15.6679
2029	Baseline / Coldest+	Other_RES				4.38637	21.0077		0.736869	5.27337	4.78657			2.55563	1.05135						2.41989e-06					1.26		3.71515
2029	Baseline / Coldest+	Hydro_Reservoir	2.35366		1.96635	0.744286	1.53594			16.427	13.2284	14.6096		5.76325		21.9099						0.261344	7.44027	5.24172		0.0580367		68.6829		4.54691
2029	Baseline / Coldest+	Hydro_Run_of_River_Pondage	28.1303	0.389813	1.03533	0.803766	15.9116			7.63341		30.7945	4.17093	1.82244	0.23539	20.8774	0.447717	0.101173	2.27924	0.0653498			1.57439	13.0054	5.03084	4.32666	15.0294		0.819449	1.2393
2029	Baseline / Coldest+	Solar_PV	12.0276	10.3036	4.12331	3.91079	79.2698	6.09322	0.361338	58.4076	1.22616	50.407	21.384	0.39178	7.06926	64.774	0.835243	0.596152	0.0330474	26.754	0.548839	5.27249	11.8949	6.11138	2.12659	1.26735	10.5769	4.84787		9.65204
2029	Baseline / Coldest+	Solar_Thermal								18.8271				0.798883		1.96953			0.0862525				0.752494							0.193516
2029	Baseline / Coldest+	Hydro_pump_storage_open_loop	5.38686		0.502132	0.031403	0.474747			2.57851e-11		-1.14682e-11		0.671628		2.8515					136.717	0.0405341	1.08543	1.78016		0.134146	17.3626			0.468949
2029	Baseline / Coldest+	Hydro_pump_storage_closed_loop	-7.49094e-12	-1.11531e-11	-9.2974e-12	-7.74914e-12	-8.75711e-12			-1.39735e-11		-1.16039e-11	-9.77941e-12			-3.20218e-10	-2.92987e-10	-8.422e-12				-5.14414e-12			-6.78892e-12	-7.81658e-12	-8.837e-12		-1.44054e-11	4.76544
2029	Baseline / Coldest+	Battery	-3.33033e-10	3.53623e-11		-2.00668e-10	-2.15819e-10	-3.5314e-10		2.06732e-11	-3.04308e-09	3.10081e-11	3.25197e-11	-3.07073e-10	-1.44283e-11	-3.35886e-10	-2.35624e-10		-1.32014e-08	2.98376e-11	-6.94818e-12	3.66149e-11	2.49592e-11	-1.84682e-10	-1.59663e-11		-4.01381e-10	-4.83436e-09	-1.9736e-11	-3.42029e-10
2029	Baseline / Coldest+	Lignite_existing			6.1693e-10	1.42616e-09	7.35133e-09								2.75531e-11							3.33128e-09		4.2164e-10	1.47909e-10	2.00022e-11			1.59415e-11	4.47414e-11
2029	Baseline / Coldest+	Hard_Coal_existing			1.77293e-11	1.68625e-10	71.6589	1.37989e-10		9.11986e-11	8.04488e-11			6.74132e-11	0.0752184					4.32059		69.0653		1.55923e-10	0.994824	7.66334e-11
2029	Baseline / Coldest+	Hard_Coal_new												0.442818
2029	Baseline / Coldest+	Gas_existing	15.5675	60.5116	1.83993e-11	12.3997	45.8269	2.67425e-11		48.9824	4.92613	58.1446	149.626	5.81538e-11	7.02444e-11	226.327	1.41547e-10		8.33873	98.0306		26.6303	24.5633	1.30233e-11	1.86602e-11	5.75171		0.774644	12.7223	28.9188
2029	Baseline / Coldest+	Gas_CCGT_new		7.69256		4.05451	2.30065															6.32616		15.6728						12.117
2029	Baseline / Coldest+	Gas_OCGT_new		2.65337e-11	2.67278e-11		2.74474e-11												6.60947e-11			3.11353e-11		2.30004e-11						2.29843e-11
2029	Baseline / Coldest+	Fossil_Oil_existing	3.72012e-11	3.49149e-11			1.26449e-10	6.81395e-11	8.7078e-11			2.39494e-10	2.0695e-11		9.12999e-11		3.40089e-11									3.11545e-11			3.41196e-10	8.07358e-11
2030	Baseline / Coldest+	Biomass						4.91809	1.0564		3.46679				0.411378					0.934977		0.357683				0.45791
2030	Baseline / Coldest+	Nuclear			14.2961	26.0878				21.9761	33.0087	244.223	57.249		23.0596					3.3679				14.9418	5.42496	19.6213	7.67038	39.6505
2030	Baseline / Coldest+	Offshore_Wind		17.8028			99.817	29.028			5.17484	23.6815	129.432			2.67303	2.89212		2.03962	47.4886		21.8898	1.04409					3.74669	16.4359	0.377464
2030	Baseline / Coldest+	Onshore_Wind	23.3798	12.0162	2.04025	2.35438	155.924	15.11	1.70128	109.963	40.2632	90.1375	56.1747	7.38926	0.703936	41.5569	4.9929	1.02399	0.807326	18.9646	16.7322	19.504	23.3859	12.2355	0.262929	0.94644	0.626157	42.2515	18.5678	16.6113
2030	Baseline / Coldest+	Other_RES				4.36984	21.2246		0.736869	5.69472	4.78657			2.83959	1.12789						2.41989e-06					1.27737		3.73128
2030	Baseline / Coldest+	Hydro_Reservoir	2.35366		1.72494	0.744286	1.53594			16.2916	12.6104	10.5093		4.79036		17.2035						0.260113	7.41487	4.65306		0.0547874		64.0535		3.43585
2030	Baseline / Coldest+	Hydro_Run_of_River_Pondage	28.1303	0.389813	1.03506	0.803766	15.9116			7.63341		30.7945	4.17093	1.82244	0.23539	20.8742	0.447717	0.101173	2.27924	0.0653498			1.57439	13.0037	5.03084	4.32666	15.0294		0.819449	1.2393
2030	Baseline / Coldest+	Solar_PV	13.6162	10.9231	4.52607	4.19511	83.008	6.35533	0.390508	64.2059	1.37279	57.0394	23.2147	0.403303	7.70875	71.1242	0.886381	0.663361	0.0364944	28.5514	0.602384	5.27249	12.3451	6.54135	2.35783	1.34111	11.5976	5.26389		10.3464
2030	Baseline / Coldest+	Solar_Thermal								20.2108				0.939862		2.29865			0.100628				0.849316							0.193516
2030	Baseline / Coldest+	Hydro_pump_storage_open_loop	5.38686		0.382396	0.031403	0.294546			1.00185e-11		-1.46711e-11		0.671628		2.68393					123.418	0.0383323	1.19063	1.15861		0.134146	17.3925			0.468933
2030	Baseline / Coldest+	Hydro_pump_storage_closed_loop	-8.27969e-12	-1.4017e-11	-1.03849e-11	-8.91855e-12	-9.86973e-12			-2.30088e-11		-1.45866e-11	-1.2652e-11			-0.0162667	-4.2001e-10	-9.30832e-12				-8.66428e-12			-7.8233e-12	-9.00966e-12	-9.47117e-12		-1.83669e-11	5.9568
2030	Baseline / Coldest+	Battery	-0.00274093	-0.00165385		-5.19601e-05	-0.000729044	-1.35081e-05		-1.09879e-11	-5.44474e-05	-0.000108495	-0.0012817	-3.333e-05	-2.32104e-11	-0.0142718	-3.5963e-10		-9.63539e-08	-0.0118754	-1.05655e-11	2.11897e-12	-1.02074e-11	-1.2777e-05	-2.42522e-11		-0.000547362	-0.000739087	-0.000470861	-9.98178e-10
2030	Baseline / Coldest+	Lignite_existing			6.04893e-10	1.50182e-09	1.10235e-08															3.51094e-09		4.75913e-10	1.42353e-10	2.05306e-11			1.63834e-11
2030	Baseline / Coldest+	Hard_Coal_existing					64.793				7.02031e-11			7.20585e-11								65.5962		1.43725e-10	0.994824	7.87913e-11
2030	Baseline / Coldest+	Hard_Coal_new												0.442818
2030	Baseline / Coldest+	Gas_existing	14.7626	60.5116	1.81732e-11	12.3997	43.4918	2.67246e-11		48.9634	5.7627	58.1446	146.843	5.75554e-11	6.81917e-11	211.421	3.65456e-10		8.33873	95.4952		26.6303	22.9618	1.29168e-11	1.85775e-11	5.2724		0.522703	11.1554	26.9786
2030	Baseline / Coldest+	Gas_CCGT_new		8.58628		5.51035	2.87582															6.32616		17.9905						12.9177
2030	Baseline / Coldest+	Gas_OCGT_new		2.61603e-11	2.61577e-11		2.79268e-11												2.16779e-10			2.87214e-11		2.25844e-11						2.29156e-11
2030	Baseline / Coldest+	Fossil_Oil_existing	3.74295e-11	3.49796e-11			1.2157e-10	6.80095e-11	8.72699e-11			2.23907e-10	1.79626e-11		9.20983e-11		3.40206e-11									3.11754e-11			2.87234e-10	8.11097e-11
2031	Baseline / Coldest+	Biomass						4.91809	1.0564		3.46679				0.411378					0.934977		0.357683				0.45791
2031	Baseline / Coldest+	Nuclear			14.2961	26.0878				21.9761	33.0087	244.223	57.249		23.0596					3.3679				14.9418	5.42496	19.6213	7.67038	39.6505
2031	Baseline / Coldest+	Offshore_Wind		17.8028			99.817	29.028			5.17484	23.6815	129.432			2.67303	2.89212		2.03962	47.4886		21.8898	1.04409					3.74669	16.4359	0.377464
2031	Baseline / Coldest+	Onshore_Wind	23.3798	12.0162	2.04025	2.35438	155.924	15.11	1.70128	109.963	40.2632	90.1375	56.1747	7.38926	0.703936	41.5569	4.9929	1.02399	0.807326	18.9646	16.7322	19.504	23.3859	12.2355	0.262929	0.94644	0.626157	42.2515	18.5678	16.6113
2031	Baseline / Coldest+	Other_RES				4.36984	21.2246		0.736869	5.69472	4.78657			2.83959	1.12789						2.41989e-06					1.27737		3.73128
2031	Baseline / Coldest+	Hydro_Reservoir	1.97515		1.78625	0.743036	1.40665			12.332	14.1099	13.7099		5.7132		15.1699						0.260526	7.15325	4.61772		0.0526653		66.1846		3.11517
2031	Baseline / Coldest+	Hydro_Run_of_River_Pondage	28.1275	0.389739	1.03533	0.80355	15.9092			7.63341		30.7877	4.16988	1.82044	0.235363	20.8742	0.447653	0.101152	2.27124	0.065331			1.57435	13.0054	5.02911	4.32078	15.0294		0.819341	1.2393
2031	Baseline / Coldest+	Solar_PV	13.6162	10.9231	4.52607	4.19511	83.008	6.35533	0.390508	64.2059	1.37279	57.0394	23.2147	0.403303	7.70875	71.1242	0.886381	0.663361	0.0364944	28.5514	0.602384	5.27249	12.3451	6.54135	2.35783	1.34111	11.5976	5.26389		10.3464
2031	Baseline / Coldest+	Solar_Thermal								20.2108				0.939862		2.29865			0.100628				0.849316							0.193516
2031	Baseline / Coldest+	Hydro_pump_storage_open_loop	4.52055		0.494217	0.030253	0.266412			-4.17172e-12		-1.42152e-11		0.662478		2.6691					129.307	0.0389859	0.390849	1.64851		0.111371	17.4071			0.468904
2031	Baseline / Coldest+	Hydro_pump_storage_closed_loop	-8.11242e-12	-1.35641e-11	-1.03678e-11	-8.80652e-12	-9.85803e-12			-5.34576e-11		-1.41634e-11	-1.23021e-11			-3.73026e-10	-4.75413e-10	-9.14026e-12				-8.62869e-12			-7.74969e-12	-8.8983e-12	-9.52109e-12		-1.79641e-11	5.9568
2031	Baseline / Coldest+	Battery	-5.42529e-10	-0.000221419		-4.07646e-10	-2.86533e-10	-5.39694e-10		-0.00277778	-1.55097e-05	-2.42157e-05	-0.000574646	-4.10377e-10	-2.2566e-11	-2.88188e-10	-4.21744e-10		-1.09978e-05	-8.82559e-10	-1.05081e-11	3.08384e-12	-1.76624e-06	-3.66753e-10	-2.35768e-11		-5.95685e-10	-0.000456538	-5.13608e-05	-8.6342e-10
2031	Baseline / Coldest+	Lignite_existing			6.09061e-10	1.53055e-09	0.133599															3.52606e-09		4.81934e-10	1.45079e-10	2.05948e-11			1.6442e-11
2031	Baseline / Coldest+	Hard_Coal_existing					64.793				6.99841e-11			7.25147e-11								66.7656		1.44924e-10	0.994824	7.90334e-11
2031	Baseline / Coldest+	Hard_Coal_new												0.442818
2031	Baseline / Coldest+	Gas_existing	11.4532	60.5116	1.7809e-11	12.3997	28.9584	2.64483e-11		54.2517	6.91524	58.1446	146.843	5.60775e-11	6.61953e-11	213.545	2.17903		8.33873	95.48		26.6303	22.9618	1.27222e-11	1.83908e-11	4.79309		0.522703	11.1554	27.3162
2031	Baseline / Coldest+	Gas_CCGT_new		8.58628		5.51035	2.87582															6.32616		17.9905						12.9177
2031	Baseline / Coldest+	Gas_OCGT_new		2.60708e-11	2.53733e-11		2.77266e-11												0.18954			2.82582e-11		2.20194e-11						2.30629e-11
2031	Baseline / Coldest+	Fossil_Oil_existing	3.75548e-11	3.51385e-11			1.22736e-10	6.86067e-11	8.72537e-11			2.24625e-10	1.80382e-11		9.23261e-11		3.40411e-11									3.12768e-11			2.91918e-10	8.19566e-11
2027	RU LNG / Normal	Biomass		1.31581				4.97446	1.0564		3.86393		1.90943		0.584691					0.600937		0.357683				0.45791
2027	RU LNG / Normal	Nuclear			14.2961	26.0878				39.6539	33.0087	333.152	49.3944		17.7589					3.3679				11.9078	5.42496	19.6213	11.5765	43.6515
2027	RU LNG / Normal	Offshore_Wind		12.9636			70.4565	20.9022			2.32744	15.6933	110.088			1.47119	1.16669		0.857693	35.5123		9.43357	0.654232					2.70715	7.19234	0.149408
2027	RU LNG / Normal	Onshore_Wind	16.1996	10.529	1.67333	1.83962	165.042	15.718	1.46187	97.5913	32.4335	74.1123	54.8313	5.59202	0.701872	34.2984	5.32764	0.836383	0.557413	18.0081	19.5822	22.3483	20.174	11.6657	0.179301	0.673512	0.516333	44.6386	19.1881	12.5293
2027	RU LNG / Normal	Other_RES				4.41944	20.5738		0.736869	4.43069	4.78657			1.98771	0.898255						2.41989e-06					1.22526		3.68288
2027	RU LNG / Normal	Hydro_Reservoir	2.20991		2.04087	1.3508	0.704426			16.1914	13.3373	20.3086		3.64835		18.5278						0.391988	10.2834	4.58824		0.0662598		80.4874		4.26912
2027	RU LNG / Normal	Hydro_Run_of_River_Pondage	33.8388	0.468601	0.515702	1.41871	20.1557			6.45214		50.6083	3.7039	1.54305	0.216191	21.2037	0.630743	0.131463	2.39132	0.12035			2.22371	10.7292	4.76202	4.94525	18.6795		0.668987	1.45513
2027	RU LNG / Normal	Solar_PV	9.1822	8.98661	3.25927	3.31886	71.9454	5.56962	0.310191	44.1403	0.894411	35.1517	17.0436	0.384896	5.98773	49.9283	0.775768	0.473782	0.0297007	24.1475	0.455632	5.63945	10.262	5.36565	1.57738	1.15649	8.80504	4.12648		8.26373
2027	RU LNG / Normal	Solar_Thermal								15.4999				0.543765		1.25842			0.0689666				0.540369							0.192366
2027	RU LNG / Normal	Hydro_pump_storage_open_loop	5.04258		0.395227	0.0401513	0.324952			0.334506		-1.97231e-13		0.565827		2.93411					171.007	0.0868783	1.56048	1.30729		0.155364	19.8891			0.693461
2027	RU LNG / Normal	Hydro_pump_storage_closed_loop	-5.91484e-13			0.00185	-4.31445e-13			-2.87207e-13		-1.86626e-13				-2.1344e-13	-0.00381897	-6.30186e-13									-2.46012e-13			2.38272
2027	RU LNG / Normal	Battery	-2.91307e-12	-7.66894e-13		-7.55033e-05	-2.6438e-12	-1.86731e-12		-6.44375e-13	-2.39781e-12	1.22813e-13	-9.06555e-13	-3.35998e-13	-3.98335e-13	-3.55237e-13	-0.000111285		-4.65893e-06	-4.4692e-13	-3.82847e-12		-3.1534e-13	-3.43224e-13	-3.86512e-13		-2.12116e-12	-2.32552e-12	-5.53888e-13	-1.00311e-12
2027	RU LNG / Normal	Lignite_existing			4.40405e-12	9.38303e-12	2.59665e-11															2.4072e-11		3.64816e-12	1.5084e-12
2027	RU LNG / Normal	Hard_Coal_existing				3.60226e-13	5.41705e-11			2.41015e-12					0.188046					9.89883e-12		60.5483		1.37861e-12	0.82902
2027	RU LNG / Normal	Hard_Coal_new												0.442818
2027	RU LNG / Normal	Gas_existing	4.9078	55.5398		12.3997	77.3033			40.4286	0.0848695	53.2992	124.098	0.313576	12.5461	186.91	0.489067		8.09669	81.0879		26.6303	24.6521			5.75171		0.54794	6.58058	37.4379
2027	RU LNG / Normal	Gas_CCGT_new		5.90511		1.14283	1.15033															6.32616		11.0375						10.5155
2027	RU LNG / Normal	Gas_OCGT_new			1.49087														0.02106			5.17705		1.72703e-12
2027	RU LNG / Normal	Fossil_Oil_existing										3.27098e-13																	1.54016e-12
2028	RU LNG / Normal	Biomass		1.31581				4.95567	1.0564		3.73155		1.27296		0.52692					0.712283		0.357683				0.45791
2028	RU LNG / Normal	Nuclear			14.2961	26.0878				33.7613	33.0087	329.234	52.0126		19.5258					3.3679				12.9192	5.42496	19.6213	10.2744	42.3178
2028	RU LNG / Normal	Offshore_Wind		14.724			81.4427	23.9943			3.41358	18.2381	121.664			1.79812	1.75004		1.28654	40.4327		14.1504	0.751857					3.17527	10.7307	0.224113
2028	RU LNG / Normal	Onshore_Wind	17.843	11.1154	1.75371	2.00598	170.547	16.0967	1.5963	101.745	35.5735	80.2199	58.0267	5.76808	0.701872	35.4217	5.32764	0.900088	0.666987	19.0562	19.5758	21.8668	21.2285	12.1226	0.209608	0.769728	0.559361	45.3635	19.729	13.3871
2028	RU LNG / Normal	Other_RES				4.40291	20.7907		0.736869	4.85203	4.78657			2.27167	0.9748						2.41989e-06					1.24263		3.6988
2028	RU LNG / Normal	Hydro_Reservoir	2.29701		2.02379	1.3508	0.747949			16.1914	13.3192	20.3086		3.24614		18.5278						0.391988	10.2834	4.47865		0.0662598		80.4357		4.26912
2028	RU LNG / Normal	Hydro_Run_of_River_Pondage	33.8388	0.468601	0.515436	1.41871	20.1557			6.45214		50.6083	3.7039	1.54594	0.216191	21.2037	0.630551	0.131463	2.36792	0.12035			2.22371	10.7275	4.76202	4.94525	18.6795		0.668987	1.45513
2028	RU LNG / Normal	Solar_PV	10.8303	9.60078	3.65492	3.6012	75.6915	5.83176	0.340054	49.6077	1.03499	41.4287	18.8042	0.396924	6.64903	56.017	0.829891	0.542744	0.0336153	26.0217	0.51086	5.63945	10.6822	5.80496	1.79656	1.23267	9.858	4.55396		8.95812
2028	RU LNG / Normal	Solar_Thermal								16.8354				0.692064		1.57427			0.0862083				0.63399							0.192366
2028	RU LNG / Normal	Hydro_pump_storage_open_loop	5.27247		0.362558	0.0401513	0.339333			1.84443e-12		-3.17469e-14		0.572485		2.93411					172.057	0.0868783	1.56048	1.264		0.155364	18.7725			0.693461
2028	RU LNG / Normal	Hydro_pump_storage_closed_loop	-2.96425e-12	-2.8867e-12			-2.02472e-12			-1.31173e-13		-8.31581e-15				-1.34663e-12	0.000286969	-2.72429e-12									-2.56262e-12			3.57408
2028	RU LNG / Normal	Battery	-3.29774e-12	-4.05594e-12		-2.18806e-13	-3.20117e-12	-1.91371e-11		-3.86667e-13	-1.08669e-11	3.98093e-13	-1.20778e-12	-2.23085e-13	-2.1371e-13	-2.37703e-12	5.79514e-05		2.43631e-06	-3.4921e-12	-1.73223e-11	1.46637e-12	2.25045e-13	-3.13954e-13	-2.85575e-13		-4.48055e-12	-1.241e-11	-3.96004e-12	-9.10051e-12
2028	RU LNG / Normal	Lignite_existing			3.62765e-12	7.56771e-12	2.35585e-11															2.34817e-11		3.64879e-12	1.11438e-12
2028	RU LNG / Normal	Hard_Coal_existing					4.63876e-11			1.41327e-12					2.11379e-12					7.07024e-12		57.7307		6.71322e-13	5.75314e-12
2028	RU LNG / Normal	Hard_Coal_new												0.442818
2028	RU LNG / Normal	Gas_existing	2.33892	50.8122		12.3997	55.7302			13.9573	0.0107668	51.7931	128.309	1.88544e-11	8.21146	182.846	0.447301		7.97208	77.4718		26.6303	23.8214			5.75171		0.146655	1.33899	34.4334
2028	RU LNG / Normal	Gas_CCGT_new		6.79883		2.59867	1.72549															6.32616		13.3552						11.3163
2028	RU LNG / Normal	Gas_OCGT_new			5.08231e-12														0.04212			5.17705		7.72093e-13
2028	RU LNG / Normal	Fossil_Oil_existing										1.0017e-13																	1.39486e-12
2029	RU LNG / Normal	Biomass		1.31581				4.93688	1.0564		3.59917		0.636478		0.469149					0.82363		0.357683				0.45791
2029	RU LNG / Normal	Nuclear			14.2961	26.0878				27.8687	33.0087	325.316	54.6308		21.2927					3.3679				13.9305	5.42496	19.6213	8.97241	40.9841
2029	RU LNG / Normal	Offshore_Wind		16.4843			92.4289	27.0864			4.49972	20.783	133.24			2.12506	2.33338		1.71539	45.3531		18.8671	0.849482					3.6434	14.269	0.298817
2029	RU LNG / Normal	Onshore_Wind	19.4864	11.7017	1.83408	2.17234	176.053	16.4754	1.73074	105.898	38.7136	86.3275	61.2221	5.94414	0.701872	36.545	5.32764	0.963793	0.776561	20.1042	19.5694	21.3853	22.283	12.5796	0.239915	0.865944	0.602389	46.0885	20.2699	14.2448
2029	RU LNG / Normal	Other_RES				4.38637	21.0077		0.736869	5.27337	4.78657			2.55563	1.05135						2.41989e-06					1.26		3.71515
2029	RU LNG / Normal	Hydro_Reservoir	2.15619		1.99016	1.3508	0.726188			15.3867	12.9944	19.7025		4.06036		21.5045						0.392808	10.2834	4.67904		0.0662598		77.6171		4.26912
2029	RU LNG / Normal	Hydro_Run_of_River_Pondage	33.8444	0.468601	0.515968	1.41871	20.1605			6.45214		50.6083	3.7039	1.54449	0.216191	21.21	0.630807	0.131505	2.39992	0.12035			2.22371	10.7308	4.76202	4.94525	18.6837		0.668987	1.45513
2029	RU LNG / Normal	Solar_PV	12.4784	10.215	4.05057	3.88353	79.4376	6.0939	0.369917	55.0751	1.17556	47.7056	20.5648	0.408952	7.31033	62.1056	0.884015	0.611707	0.0375298	27.8958	0.566089	5.63945	11.1024	6.24427	2.01574	1.30884	10.911	4.98145		9.6525
2029	RU LNG / Normal	Solar_Thermal								18.1709				0.840364		1.89013			0.10345				0.72761							0.192366
2029	RU LNG / Normal	Hydro_pump_storage_open_loop	4.93491		0.388021	0.0401513	0.322589			-0.0398676		-9.34809e-13		0.569156		3.24349					163.86	0.0883783	1.52829	1.32777		0.155364	19.2062			0.693461
2029	RU LNG / Normal	Hydro_pump_storage_closed_loop	-1.25292e-12	-5.20265e-12	-3.02903e-12	-3.45407e-12	-1.72723e-12			-8.48071e-13		-1.28093e-12	4.46962e-13			-2.59467e-12	-0.000150742	-1.57523e-12							-3.08089e-12	-3.06459e-12	-3.72196e-12		3.88862e-13	4.76544
2029	RU LNG / Normal	Battery	-5.75497e-13	-4.31991e-12		-9.163e-05	-6.29686e-13	-1.32389e-09		-0.000466667	-3.09168e-10	-5.62222e-05	1.57876e-12	-5.33333e-06	-8.88889e-06	-2.94223e-12	-2.93328e-05		-1.7771e-06	-4.3327e-12	-9.45672e-07	2.02513e-12	-3.53333e-07	-1e-05	-1.64444e-05		-3.97194e-12	-0.000601718	3.03446e-12	-9.84974e-12
2029	RU LNG / Normal	Lignite_existing			2.91208e-12	6.6344e-12	2.12118e-11															2.22324e-11		3.51879e-12	4.07804e-13
2029	RU LNG / Normal	Hard_Coal_existing					3.65288e-11													3.61269e-12		54.9459			1.86561e-12
2029	RU LNG / Normal	Hard_Coal_new												0.332113
2029	RU LNG / Normal	Gas_existing	2.22393	47.9112		12.3997	38.1011			10.4028	4.01131e-12	49.0369	124.025	5.96044e-12	0.0691523	170.049	0.426595		6.01813	68.8483		26.6303	21.5014			5.75171		0.110663	0.588226	31.4289
2029	RU LNG / Normal	Gas_CCGT_new		7.69256		4.05451	2.30065															6.32616		15.6728						12.117
2029	RU LNG / Normal	Gas_OCGT_new			1.64982e-12														0.04212			5.17705
2029	RU LNG / Normal	Fossil_Oil_existing																											1.37101e-12
2030	RU LNG / Normal	Biomass						4.91809	1.0564		3.46679				0.411378					0.934977		0.357683				0.45791
2030	RU LNG / Normal	Nuclear			14.2961	26.0878				21.9761	33.0087	321.398	57.249		23.0596					3.3679				14.9418	5.42496	19.6213	7.67038	39.6505
2030	RU LNG / Normal	Offshore_Wind		18.2447			103.415	30.1786			5.58586	23.3279	144.817			2.45199	2.91673		2.14423	50.2735		23.5839	0.947107					4.11153	17.8074	0.373521
2030	RU LNG / Normal	Onshore_Wind	21.1298	12.2881	1.91446	2.3387	181.559	16.8542	1.86517	110.051	41.8536	92.4351	64.4176	6.1202	0.701872	37.6683	5.32764	1.0275	0.886135	21.1523	19.5631	20.9038	23.3376	13.0366	0.270222	0.96216	0.645417	46.8134	20.8107	15.1025
2030	RU LNG / Normal	Other_RES				4.36984	21.2246		0.736869	5.69472	4.78657			2.83959	1.12789						2.41989e-06					1.27737		3.73128
2030	RU LNG / Normal	Hydro_Reservoir	2.24971		1.81034	1.3508	0.726188			12.0408	12.8061	19.008		2.68976		16.6569						0.39158	10.2834	3.56456		0.0662598		73.4862		3.05817
2030	RU LNG / Normal	Hydro_Run_of_River_Pondage	33.8332	0.468601	0.515702	1.41871	20.151			6.45214		50.6083	3.7039	1.54449	0.216191	21.2038	0.630679	0.131422	2.38392	0.12035			2.22371	10.7292	4.76202	4.94525	18.6753		0.668987	1.45513
2030	RU LNG / Normal	Solar_PV	14.1265	10.8291	4.44622	4.16587	83.1837	6.35605	0.39978	60.5426	1.31614	53.9826	22.3254	0.42098	7.97162	68.1942	0.938138	0.68067	0.0414444	29.77	0.621317	5.63945	11.5226	6.68359	2.23492	1.38502	11.9639	5.40894		10.3469
2030	RU LNG / Normal	Solar_Thermal								19.5064				0.988663		2.20599			0.120692				0.82123							0.192366
2030	RU LNG / Normal	Hydro_pump_storage_open_loop	5.13333		0.244199	0.0401513	0.154153			-1.76952		-0.054799		0.569156		2.93411					149.345	0.0862941	0.627859	0.238702		0.155364	15.8238			0.693461
2030	RU LNG / Normal	Hydro_pump_storage_closed_loop	-0.00101592	-3.30343e-09	-0.00527267	-0.00208653	-0.130005			-0.0678239		-0.0041846	-0.0177515			-2.62133e-09	-0.00533452	-0.00277143							-0.00149063	-0.00231151	-0.0371161		-0.000573333	5.9568
2030	RU LNG / Normal	Battery	-0.00274523	-3.16785e-09		-0.000496665	-0.00825412	-1.67621e-05		-0.000555556	-7.06942e-05	-5.62222e-05	-0.00111333	-3.31896e-05	-4.42699e-05	-2.84708e-09	-3.11111e-05		-2.22224e-06	-2.76073e-09	-4.28057e-07	3.04251e-13	-3.53333e-07	-5.53501e-05	-8.19368e-05		-0.0010748	-0.000325605	-0.000104444	-3.11158e-09
2030	RU LNG / Normal	Lignite_existing			2.79567e-12	5.8052e-12	1.9732e-11															2.24634e-11		3.33432e-12
2030	RU LNG / Normal	Hard_Coal_existing					3.23018e-11															52.1682			9.42955e-13
2030	RU LNG / Normal	Hard_Coal_new												3.99469e-12
2030	RU LNG / Normal	Gas_existing	2.10895	48.0481		12.3997	24.3523			8.97407	4.61951e-12	45.0815	118.841	1.0287e-12	1.29729e-12	167.125	0.394478		5.9884	65.6204		26.6303	19.9913			5.32001		0.0746718	0.137811	29.6991
2030	RU LNG / Normal	Gas_CCGT_new		8.58628		5.51035	2.87582															6.32616		17.9905						12.9177
2030	RU LNG / Normal	Gas_OCGT_new																	0.04212			5.17705
2030	RU LNG / Normal	Fossil_Oil_existing																											1.34809e-12
2031	RU LNG / Normal	Biomass						4.91809	1.0564		3.46679				0.411378					0.934977		0.357683				0.45791
2031	RU LNG / Normal	Nuclear			14.2961	26.0878				21.9761	33.0087	321.398	57.249		23.0596					3.3679				14.9418	5.42496	19.6213	7.67038	39.6505
2031	RU LNG / Normal	Offshore_Wind		18.2447			103.415	30.1786			5.58586	23.3279	144.817			2.45199	2.91673		2.14423	50.2735		23.5839	0.947107					4.11153	17.8074	0.373521
2031	RU LNG / Normal	Onshore_Wind	21.1298	12.2881	1.91446	2.3387	181.559	16.8542	1.86517	110.051	41.8536	92.4351	64.4176	6.1202	0.701872	37.6683	5.32764	1.0275	0.886135	21.1523	19.5631	20.9038	23.3376	13.0366	0.270222	0.96216	0.645417	46.8134	20.8107	15.1025
2031	RU LNG / Normal	Other_RES				4.36984	21.2246		0.736869	5.69472	4.78657			2.83959	1.12789						2.41989e-06					1.27737		3.73128
2031	RU LNG / Normal	Hydro_Reservoir	2.32809		1.9177	1.34955	0.605219			15.3226	14.0404	17.2154		3.62362		17.5742						0.391986	9.63862	4.41805		0.057639		77.8547		3.68007
2031	RU LNG / Normal	Hydro_Run_of_River_Pondage	33.8416	0.468527	0.515434	1.41849	20.1581			6.45187		50.6015	3.70285	1.54249	0.216164	21.2006	0.630615	0.131485	2.37592	0.120331			2.22051	10.7275	4.7603	4.93937	18.6816		0.668879	1.45494
2031	RU LNG / Normal	Solar_PV	14.1265	10.8291	4.44622	4.16587	83.1837	6.35605	0.39978	60.5426	1.31614	53.9826	22.3254	0.42098	7.97162	68.1942	0.938138	0.68067	0.0414444	29.77	0.621317	5.63945	11.5226	6.68359	2.23492	1.38502	11.9639	5.40894		10.3469
2031	RU LNG / Normal	Solar_Thermal								19.5064				0.988663		2.20599			0.120692				0.82123							0.192366
2031	RU LNG / Normal	Hydro_pump_storage_open_loop	5.34395		0.458481	0.0390013	0.404322			-0.728243		-0.0243355		0.560006		2.77942					185.03	0.0867125	1.51305	1.64549		0.132589	22.9899			0.691211
2031	RU LNG / Normal	Hydro_pump_storage_closed_loop	-0.000184083	-0.00353333	-0.000994001	-0.000380134	-0.0314415			-0.0147094		-0.00576688	-0.00423187			-0.0469333	-0.00173214	-0.0005619							-0.000240033	-0.000421824	-0.00955052		-0.00143333	5.9568
2031	RU LNG / Normal	Battery	-0.000272475	-0.00240362		-5.16486e-05	-0.000803692	-8.24897e-06		-0.00305556	-2.24055e-05	-0.000309222	-0.00612333	-3.47706e-06	-4.61897e-06	-0.0171136	-0.000186667		-1.33333e-05	-0.0158644	-3.34586e-07		-1.94333e-06	-5.76103e-06	-8.50762e-06		-4.08732e-05	-0.000275195	-0.000574444	-0.000111108
2031	RU LNG / Normal	Lignite_existing			3.93463e-12	5.73356e-12	1.90752e-11															2.38826e-11		3.40805e-12	1.00164e-13
2031	RU LNG / Normal	Hard_Coal_existing					3.63701e-11															52.1673			1.05931e-12
2031	RU LNG / Normal	Hard_Coal_new												1.08869e-11
2031	RU LNG / Normal	Gas_existing	5.00585e-11	36.6561		12.3997	23.8383			13.2	4.07644e-12	35.9602	107.909	7.43068e-13	9.65706e-13	156.584	0.394478		5.99707	48.4629		26.6303	19.9913			3.88209		0.0746718	0.139211	29.0471
2031	RU LNG / Normal	Gas_CCGT_new		8.58628		5.51035	2.87582															6.32616		17.9905						12.9177
2031	RU LNG / Normal	Gas_OCGT_new																	0.04212			5.17705
2031	RU LNG / Normal	Fossil_Oil_existing										4.29117e-13																	1.41404e-12
2027	RU LNG / Mild	Biomass		1.31581				4.97446	1.0564		3.86393		1.90943		0.584691					0.600937		0.357683				0.45791
2027	RU LNG / Mild	Nuclear			14.2961	26.0878				39.6539	33.0087	333.152	49.3944		17.7589					3.3679				11.9078	5.42496	19.6213	11.5765	43.6515
2027	RU LNG / Mild	Offshore_Wind		12.2031			70.4565	21.9359			2.55729	15.6933	110.088			1.61352	1.26215		0.857693	35.8011		9.43357	0.618061					2.38643	8.20478	0.149408
2027	RU LNG / Mild	Onshore_Wind	17.4226	10.3892	1.72539	1.9729	165.042	17.2387	1.50672	97.5913	35.0318	74.1123	54.8313	6.23101	0.650525	37.5527	5.38053	0.92867	0.557413	18.6012	19.5822	22.3483	18.0061	10.7294	0.15801	0.632242	0.550486	41.2009	24.8227	12.5293
2027	RU LNG / Mild	Other_RES				4.41944	20.5738		0.736869	4.43069	4.78657			1.98771	0.898255						2.41989e-06					1.22526		3.68288
2027	RU LNG / Mild	Hydro_Reservoir	2.51043		2.48078	1.25696	0.726188			16.1914	14.3262	20.3086		8.62777		20.4243						0.391988	9.53821	5.76223		0.0608247		65.3847		3.40396
2027	RU LNG / Mild	Hydro_Run_of_River_Pondage	29.6445	0.506268	1.49712	1.35852	20.1581			6.45214		50.6083	3.70388	2.40958	0.200111	22.1443	0.470361	0.12097	2.36792	0.123697			2.34199	11.7178	6.77455	4.8272	17.9176		0.880604	1.45513
2027	RU LNG / Mild	Solar_PV	9.32635	8.85226	3.08244	3.4365	71.9454	5.73328	0.321766	44.1403	0.934623	35.1517	17.0436	0.363096	5.85932	50.7659	0.806024	0.469026	0.0297007	23.1358	0.455632	5.63945	10.1887	5.42478	1.46194	1.11213	8.49739	4.16429		8.26373
2027	RU LNG / Mild	Solar_Thermal								15.4999				0.505923		1.27243			0.0689666				0.535917							0.192366
2027	RU LNG / Mild	Hydro_pump_storage_open_loop	5.74567		0.494899	0.0575272	0.343638			0.334506		-1.95658e-11		0.888229		2.64299					169.695	0.0868783	0.826732	1.97661		0.171849	22.613			0.693461
2027	RU LNG / Mild	Hydro_pump_storage_closed_loop	-2.45949e-11	-3.87926e-11	-2.06123e-11	-2.87148e-11	-3.17034e-11			-2.1408e-11		-1.92681e-11	-1.96488e-11			-3.68064e-11	-4.55013e-11	-2.97016e-11				-9.61519e-12			-1.37216e-11	-1.7829e-11	-4.01768e-11		-1.93671e-11	2.38272
2027	RU LNG / Mild	Battery	-4.13451e-11	-4.4352e-11		-6.47169e-11	-4.33373e-11	-6.34843e-11		-5.93907e-11	-6.51579e-11	-5.75504e-11	-5.7794e-11	-4.72766e-11	-6.5657e-11	-4.22882e-11	-2.57778e-05		-8.88923e-07	-4.79783e-11	-1.05127e-10	2.22417e-11	-6.97582e-11	-6.40519e-11	-4.20768e-11		-6.62963e-11	-5.72448e-11	-6.10525e-11	-7.10547e-11
2027	RU LNG / Mild	Lignite_existing			1.22527e-10	5.5673e-10	1.79858e-09								2.85356e-11							1.50954e-09		2.48013e-10	7.46137e-11	1.19888e-11			9.44856e-12	5.35397e-11
2027	RU LNG / Mild	Hard_Coal_existing			1.78696e-11	4.95763e-11	3.30971e-09	3.55563e-11		1.55776e-10	4.03143e-11			2.97706e-11	2.34742e-10					1.17788e-09		60.5107		7.12639e-11	3.19306e-10	2.85447e-11
2027	RU LNG / Mild	Hard_Coal_new												0.369015
2027	RU LNG / Mild	Gas_existing	2.4539	55.8367	4.51079e-11	12.3997	73.8668	3.75791e-11		31.0593	3.78933e-10	48.4539	130.412	3.06284e-10	0.0691683	183.755	0.231632		8.06551	94.9807		26.6303	25.4523	2.53726e-11	2.94509e-11	5.75171		0.182647	4.45405	37.5802
2027	RU LNG / Mild	Gas_CCGT_new		5.90511		1.14283	1.15033															6.32616		11.0375						10.5155
2027	RU LNG / Mild	Gas_OCGT_new		2.81858e-11	1.85668e-10		4.35844e-11												0.06318			5.17705		6.87669e-11						3.38447e-11
2027	RU LNG / Mild	Fossil_Oil_existing	1.6466e-11	1.58286e-11			1.17569e-11	8.18357e-12	1.61057e-11			3.2465e-11	1.3029e-11		2.28584e-11		1.55167e-11									1.55127e-11			9.36137e-11	2.59937e-11
2028	RU LNG / Mild	Biomass		1.31581				4.95567	1.0564		3.73155		1.27296		0.52692					0.712283		0.357683				0.45791
2028	RU LNG / Mild	Nuclear			14.2961	26.0878				33.7613	33.0087	329.234	52.0126		19.5258					3.3679				12.9192	5.42496	19.6213	10.2744	42.3178
2028	RU LNG / Mild	Offshore_Wind		13.8602			81.4427	25.181			3.75069	18.2381	121.664			1.97208	1.89323		1.28654	40.7615		14.1504	0.710288					2.7991	12.2412	0.224113
2028	RU LNG / Mild	Onshore_Wind	19.1902	10.9678	1.80827	2.15131	170.547	17.654	1.64528	101.745	38.4234	80.2199	58.0267	6.42718	0.650525	38.7826	5.38053	0.999405	0.666987	19.6838	19.5758	21.8668	18.9473	11.1497	0.184719	0.722562	0.596359	41.87	25.5223	13.3871
2028	RU LNG / Mild	Other_RES				4.40291	20.7907		0.736869	4.85203	4.78657			2.27167	0.9748						2.41989e-06					1.24263		3.6988
2028	RU LNG / Mild	Hydro_Reservoir	2.1072		2.20479	1.2594	0.569146			12.6208	14.3262	18.3903		8.19534		17.6674						0.391988	10.917	4.626		0.059741		64.6516		2.83583
2028	RU LNG / Mild	Hydro_Run_of_River_Pondage	29.639	0.506268	1.49738	1.35894	20.1534			6.45214		50.6083	3.70593	2.4096	0.200166	22.1443	0.470489	0.12093	2.38392	0.123697			2.34278	11.7208	6.77631	4.83782	17.9134		0.881036	1.45513
2028	RU LNG / Mild	Solar_PV	11.0003	9.45726	3.45663	3.72884	75.6915	6.00312	0.352743	49.6077	1.08152	41.4287	18.8042	0.374443	6.50644	56.9566	0.862258	0.537296	0.0336153	24.9314	0.51086	5.63945	10.6059	5.86894	1.66507	1.18538	9.51356	4.5957		8.95812
2028	RU LNG / Mild	Solar_Thermal								16.8354				0.643902		1.5918			0.0862083				0.628766							0.192366
2028	RU LNG / Mild	Hydro_pump_storage_open_loop	4.82278		0.392754	0.0592708	0.148068			0.102961		-1.69193e-11		0.888362		2.64299					166.8	0.0868783	1.36931	1.21514		0.192504	18.4831			0.693461
2028	RU LNG / Mild	Hydro_pump_storage_closed_loop	-2.87101e-10	-1.31937e-10	-7.14693e-11	-7.75164e-11	-2.06915e-10			-1.84944e-11		-1.74736e-11	-1.56763e-11			-1.66915e-10	-7.02713e-10	-2.74214e-10				-6.92793e-12			-5.25915e-11	-6.53519e-11	-2.06533e-10		-1.79114e-11	3.57408
2028	RU LNG / Mild	Battery	-3.77964e-10	-1.87719e-10		-7.59948e-11	-3.67444e-10	-3.86491e-08		-5.88395e-11	-3.2007e-08	-5.2611e-11	-3.56791e-11	-8.85617e-11	-8.57517e-11	-2.02825e-10	-2.75559e-05		-1.33385e-06	-1.89746e-10	-3.3611e-08	5.20959e-11	-1.83101e-10	-9.11364e-11	-8.08843e-11		-3.04344e-10	-4.65005e-08	-3.91217e-11	-3.47888e-10
2028	RU LNG / Mild	Lignite_existing			9.37625e-11	5.03756e-10	1.68614e-09								2.03633e-11							1.39416e-09		2.16486e-10	6.04905e-11	1.0993e-11			8.52028e-12	3.44477e-11
2028	RU LNG / Mild	Hard_Coal_existing			1.3171e-11	3.0521e-11	1.97787e-09	2.49746e-11		8.93846e-11	3.23456e-11			2.59958e-11	3.24049e-11					5.1199e-10		57.7295		5.63997e-11	8.22819e-11	2.58392e-11
2028	RU LNG / Mild	Hard_Coal_new												1.13118e-10
2028	RU LNG / Mild	Gas_existing	2.33892	50.9126	3.31891e-11	12.3997	52.8342	3.78533e-11		26.1684	2.68409e-10	44.7103	129.405	1.02397e-10	1.30422e-10	178.731	0.191723		6.2663	85.9497		26.6303	24.5634	2.23228e-11	2.83637e-11	5.2724		0.146655	0.733686	35.595
2028	RU LNG / Mild	Gas_CCGT_new		6.79883		2.59867	1.72549															6.32616		13.3552						11.3163
2028	RU LNG / Mild	Gas_OCGT_new		2.89281e-11	5.11549e-11		4.37851e-11												0.02106			5.17705		4.06316e-11						3.54776e-11
[truncated: 2,148 more rows]

## Sheet: Prices
Year	Month	Scenario	Sector	AT	BE	BG	CZ	DE	DK	EE	ES	FI	FR	GR	HR	HU	SEM	IT	LT	LU	LV	NL	PL	PT	RO	SI	SK	SE
[truncated: 3,360 more rows]
